# Supplementary material for: N-[3-Chloro-4-(3-fluoro­benz­yloxy)phen­yl]-6-iodo­quinazolin-4-amine
Source: Acta Crystallogr Sect E Struct Rep Online. 2010 Jun 26;66(Pt 7):o1810. doi: 10.1107/S1600536810021847 (PMC3006786; doi:10.1107/S1600536810021847)
Supplement: Supplementary file 1 [file e-66-o1810-sup1.cif]

##############################################################################
###                                                                        ###
###        Electronic paper (Acta Crystallographica Section E)             ###
###                                                                        ###
##############################################################################
#                                                                            #
# This CIF contains the data in a paper accepted for publication in Acta     #
# Crystallographica Section E. It conforms to the requirements of Notes      #
# for Authors for Section E, and has been peer reviewed under the auspices   #
# of the IUCr Commission on Journals.                                        #
#                                                                            #
# Full details of the Crystallographic Information File format               #
# are given in the paper "The Crystallographic Information File (CIF):       #
# a New Standard Archive File for Crystallography" by S. R. Hall, F. H.      #
# Allen and I. D. Brown [Acta Cryst. (1991), A47, 655-685].                  #
#                                                                            #
# The current version of the core CIF dictionary is obtainable from          #
# ftp://ftp.iucr.org/pub/cif_core.dic. The current version number is 2.4.    #
#                                                                            #
# Software is freely available for graphical display of the structure(s) in  #
# this CIF.  For information consult the CIF home page http://www.iucr.org/  #
# cif/home.html                                                              #
#                                                                            #
# This file may be used for bona fide research purposes within the           #
# scientific community so long as proper attribution is given to the journal # 
# article from which it was obtained.                                        #
#                                                                            #
##############################################################################
                                             
data_I
_audit_creation_method     SHELXL-97
_chemical_name_systematic
;
<i>N</i>-[3-Chloro-4-(3-fluorobenzyloxy)phenyl]-6-iodoquinazolin-4-amine
;
_chemical_name_common     ?
_chemical_formula_moiety     'C21 H14 Cl F I N3 O'
_chemical_formula_sum     'C21 H14 Cl F I N3 O'
_chemical_formula_iupac     'C21 H14 Cl F I N3 O'
_chemical_formula_weight     505.70
_chemical_melting_point     ?
_symmetry_cell_setting     orthorhombic
_symmetry_space_group_name_H-M     'P c a 21'
_symmetry_space_group_name_Hall     'P 2c -2ac'
loop_
    _symmetry_equiv_pos_as_xyz
    'x, y, z'
    '-x, -y, z+1/2'
    '-x+1/2, y, z+1/2'
    'x+1/2, -y, z'
_cell_length_a     13.128(3)
_cell_length_b     7.6293(15)
_cell_length_c     18.898(4)
_cell_angle_alpha     90.00
_cell_angle_beta     90.00
_cell_angle_gamma     90.00
_cell_volume     1892.8(7)
_cell_formula_units_Z     4
_cell_measurement_reflns_used     7022
_cell_measurement_theta_min     1.078
_cell_measurement_theta_max     27.866
_cell_measurement_temperature     113(2)
_exptl_crystal_description     prism
_exptl_crystal_colour     colourless
_exptl_crystal_size_max     0.20
_exptl_crystal_size_mid     0.18
_exptl_crystal_size_min     0.06
_exptl_crystal_density_diffrn     1.775
_exptl_crystal_density_meas     ?
_exptl_crystal_density_method     'not measured'
_exptl_crystal_F_000     992
_exptl_absorpt_coefficient_mu     1.860
_exptl_absorpt_correction_type     multi-scan
_exptl_absorpt_process_details     '(ABSCOR; Higashi, 1995)'
_exptl_absorpt_correction_T_min     0.7074
_exptl_absorpt_correction_T_max     0.8966
_exptl_special_details
;
;
_diffrn_ambient_temperature     113(2)
_diffrn_radiation_type     MoK\a
_diffrn_radiation_wavelength     0.71073
_diffrn_radiation_source     'fine-focus sealed tube'
_diffrn_radiation_monochromator     graphite
_diffrn_measurement_device_type     'Rigaku Saturn CCD area-detector'
_diffrn_measurement_method     '\w scan'
_diffrn_detector_area_resol_mean     14.63
_diffrn_reflns_number     11905
_diffrn_reflns_av_R_equivalents     0.0451
_diffrn_reflns_av_sigmaI/netI     0.0608
_diffrn_reflns_theta_min     3.09
_diffrn_reflns_theta_max     25.01
_diffrn_reflns_theta_full     25.01
_diffrn_measured_fraction_theta_max     0.991
_diffrn_measured_fraction_theta_full     0.991
_diffrn_reflns_limit_h_min     -15
_diffrn_reflns_limit_h_max     15
_diffrn_reflns_limit_k_min     -8
_diffrn_reflns_limit_k_max     9
_diffrn_reflns_limit_l_min     -21
_diffrn_reflns_limit_l_max     22
_diffrn_standards_number     0
_diffrn_standards_interval_count     0
_diffrn_standards_interval_time     0
_diffrn_standards_decay_%     0
_refine_special_details
;
Refinement of <i>F</i>^2^ against ALL reflections. The weighted <i>R</i>-factor
<i>wR</i> and goodness of fit <i>S</i> are based on <i>F</i>^2^, conventional
<i>R</i>-factors <i>R</i> are based on <i>F</i>, with <i>F</i> set to zero for
negative <i>F</i>^2^. The threshold expression of <i>F</i>^2^ >
\s(<i>F</i>^2^) is used only for calculating <i>R</i>-factors(gt) <i>etc</i>.
and is not relevant to the choice of reflections for refinement.
<i>R</i>-factors based on <i>F</i>^2^ are statistically about twice as large
as those based on <i>F</i>, and <i>R</i>- factors based on ALL data will be
even larger.
;
_reflns_number_total     3183
_reflns_number_gt     2510
_reflns_threshold_expression     I>2sigma(I)
_refine_ls_structure_factor_coef     Fsqd
_refine_ls_matrix_type     full
_refine_ls_R_factor_all     0.0342
_refine_ls_R_factor_gt     0.0300
_refine_ls_wR_factor_gt     0.0660
_refine_ls_wR_factor_ref     0.0670
_refine_ls_goodness_of_fit_ref     1.005
_refine_ls_restrained_S_all     1.005
_refine_ls_number_reflns     3183
_refine_ls_number_parameters     258
_refine_ls_number_restraints     1
_refine_ls_hydrogen_treatment     mixed
_refine_ls_weighting_scheme     calc
_refine_ls_weighting_details
                 'calc w=1/[\s^2^(Fo^2^)+(0.0292P)^2^] where P=(Fo^2^+2Fc^2^)/3'
_atom_sites_solution_hydrogens     geom
_atom_sites_solution_primary     direct
_atom_sites_solution_secondary     difmap
_refine_ls_shift/su_max     0.001
_refine_ls_shift/su_mean     0.000
_refine_diff_density_max     1.241
_refine_diff_density_min     -0.699
_refine_ls_extinction_method     'SHELXL97 (Sheldrick, 2008)'
_refine_ls_extinction_coef     0.0309(8)
_refine_ls_extinction_expression
                                  'Fc^*^=kFc[1+0.001xFc^2^\l^3^/sin(2\q)]^-1/4^'
_refine_ls_abs_structure_details     'Flack (1983), 1433 Friedel pairs'
_refine_ls_abs_structure_Flack     -0.039(19)
loop_
    _atom_type_symbol
    _atom_type_description
    _atom_type_scat_dispersion_real
    _atom_type_scat_dispersion_imag
    _atom_type_scat_source
    'C' 'C' 0.0033 0.0016
                         'International Tables Vol C Tables 4.2.6.8 and 6.1.1.4'
    'H' 'H' 0.0000 0.0000
                         'International Tables Vol C Tables 4.2.6.8 and 6.1.1.4'
    'N' 'N' 0.0061 0.0033
                         'International Tables Vol C Tables 4.2.6.8 and 6.1.1.4'
    'O' 'O' 0.0106 0.0060
                         'International Tables Vol C Tables 4.2.6.8 and 6.1.1.4'
    'F' 'F' 0.0171 0.0103
                         'International Tables Vol C Tables 4.2.6.8 and 6.1.1.4'
    'Cl' 'Cl' 0.1484 0.1585
                         'International Tables Vol C Tables 4.2.6.8 and 6.1.1.4'
    'I' 'I' -0.4742 1.8119
                         'International Tables Vol C Tables 4.2.6.8 and 6.1.1.4'
_computing_data_collection     'RAPID-AUTO (Rigaku, 1998)'
_computing_cell_refinement     'RAPID-AUTO (Rigaku, 1998)'
_computing_data_reduction     'CrystalStructure (Rigaku/MSC, 2002)'
_computing_structure_solution     'SHELXS97 (Sheldrick, 2008)'
_computing_structure_refinement     'SHELXL97 (Sheldrick, 2008)'
_computing_molecular_graphics     'SHELXTL (Sheldrick, 2008)'
_computing_publication_material     'SHELXTL (Sheldrick, 2008)'
loop_
    _atom_site_type_symbol
    _atom_site_label
    _atom_site_fract_x
    _atom_site_fract_y
    _atom_site_fract_z
    _atom_site_U_iso_or_equiv
    _atom_site_adp_type
    _atom_site_calc_flag
    _atom_site_refinement_flags
    _atom_site_occupancy
    _atom_site_disorder_assembly
    _atom_site_disorder_group
    I I1 0.299873(18) -0.00631(3) 0.50844(4) 0.01983(11) Uani d . 1 . .
    Cl Cl1 0.28694(8) 1.26802(14) 0.25075(8) 0.0248(3) Uani d . 1 . .
    F F1 0.0085(3) 1.7039(4) 0.0746(2) 0.0538(10) Uani d . 1 . .
    O O1 0.0946(2) 1.1497(4) 0.19493(17) 0.0220(8) Uani d . 1 . .
    N N1 0.2954(3) 0.6395(5) 0.3538(2) 0.0165(9) Uani d . 1 . .
    N N2 0.4616(3) 0.7425(5) 0.3551(2) 0.0185(10) Uani d . 1 . .
    N N3 0.6006(3) 0.5682(5) 0.3991(2) 0.0173(9) Uani d . 1 . .
    C C1 0.0028(5) 1.4220(8) 0.1242(3) 0.0289(14) Uani d . 1 . .
    H H1 0.0727 1.4259 0.1319 0.035 Uiso calc R 1 . .
    C C2 -0.0476(4) 1.5583(9) 0.0935(3) 0.0288(16) Uani d . 1 . .
    C C3 -0.1501(5) 1.5661(7) 0.0807(3) 0.0336(14) Uani d . 1 . .
    H H3 -0.1804 1.6640 0.0603 0.040 Uiso calc R 1 . .
    C C4 -0.2058(4) 1.4207(7) 0.0999(3) 0.0290(13) Uani d . 1 . .
    H H4 -0.2756 1.4188 0.0914 0.035 Uiso calc R 1 . .
    C C5 -0.1602(3) 1.2779(6) 0.1315(3) 0.0225(12) Uani d . 1 . .
    H H5 -0.1995 1.1821 0.1449 0.027 Uiso calc R 1 . .
    C C6 -0.0549(4) 1.2766(6) 0.1433(3) 0.0171(12) Uani d . 1 . .
    C C7 -0.0070(3) 1.1135(6) 0.1729(3) 0.0201(11) Uani d . 1 . .
    H H7A -0.0466 1.0720 0.2129 0.024 Uiso calc R 1 . .
    H H7B -0.0066 1.0223 0.1371 0.024 Uiso calc R 1 . .
    C C8 0.1419(4) 1.0178(5) 0.2308(3) 0.0177(11) Uani d . 1 . .
    C C9 0.1065(4) 0.8496(6) 0.2378(3) 0.0193(11) Uani d . 1 . .
    H H9 0.0455 0.8177 0.2163 0.023 Uiso calc R 1 . .
    C C10 0.1605(4) 0.7262(6) 0.2767(2) 0.0210(12) Uani d . 1 . .
    H H10 0.1359 0.6121 0.2797 0.025 Uiso calc R 1 . .
    C C11 0.2503(3) 0.7694(6) 0.3110(2) 0.0138(10) Uani d . 1 . .
    C C12 0.2883(4) 0.9387(7) 0.3038(3) 0.0175(11) Uani d . 1 . .
    H H12 0.3480 0.9709 0.3268 0.021 Uiso calc R 1 . .
    C C13 0.2365(4) 1.0605(5) 0.2618(3) 0.0168(11) Uani d . 1 . .
    C C14 0.3949(3) 0.6194(6) 0.3725(2) 0.0158(10) Uani d . 1 . .
    C C15 0.5600(4) 0.7107(7) 0.3715(3) 0.0202(13) Uani d . 1 . .
    H H15 0.6052 0.8015 0.3620 0.024 Uiso calc R 1 . .
    C C16 0.5303(4) 0.4390(8) 0.4183(3) 0.0164(13) Uani d . 1 . .
    C C17 0.5680(4) 0.2842(6) 0.4475(3) 0.0209(12) Uani d . 1 . .
    H H17 0.6380 0.2679 0.4516 0.025 Uiso calc R 1 . .
    C C18 0.5028(3) 0.1559(6) 0.4703(2) 0.0179(10) Uani d . 1 . .
    H H18 0.5282 0.0517 0.4887 0.022 Uiso calc R 1 . .
    C C19 0.3977(3) 0.1828(5) 0.4656(2) 0.0156(10) Uani d . 1 . .
    C C20 0.3593(3) 0.3317(5) 0.4348(3) 0.0170(11) Uani d . 1 . .
    H H20 0.2893 0.3468 0.4307 0.020 Uiso calc R 1 . .
    C C21 0.4254(4) 0.4606(6) 0.4094(3) 0.0158(11) Uani d . 1 . .
    H H21 0.260(5) 0.555(7) 0.363(4) 0.05(2) Uiso d . 1 . .
loop_
    _atom_site_aniso_label
    _atom_site_aniso_U_11
    _atom_site_aniso_U_22
    _atom_site_aniso_U_33
    _atom_site_aniso_U_12
    _atom_site_aniso_U_13
    _atom_site_aniso_U_23
    I1 0.01930(17) 0.01590(15) 0.02429(18) -0.00277(13) 0.0006(2) 0.00282(15)
    Cl1 0.0276(6) 0.0170(6) 0.0299(8) -0.0025(5) -0.0030(7) 0.0048(5)
    F1 0.065(2) 0.034(2) 0.062(3) -0.0141(18) -0.011(2) 0.0118(17)
    O1 0.0168(18) 0.0207(18) 0.029(2) 0.0031(15) -0.0055(17) 0.0074(15)
    N1 0.013(2) 0.014(2) 0.022(3) -0.0002(18) 0.0021(18) 0.0039(17)
    N2 0.013(2) 0.021(2) 0.021(3) 0.0003(17) 0.0004(17) 0.0033(18)
    N3 0.014(2) 0.017(2) 0.021(3) 0.002(2) 0.002(2) 0.0030(18)
    C1 0.028(3) 0.025(3) 0.034(4) 0.002(3) 0.000(3) 0.001(3)
    C2 0.046(5) 0.022(3) 0.019(4) -0.009(3) -0.007(3) 0.001(3)
    C3 0.052(4) 0.027(3) 0.022(3) 0.024(3) -0.013(3) -0.006(2)
    C4 0.035(3) 0.033(3) 0.019(3) 0.010(3) -0.004(2) -0.005(2)
    C5 0.021(3) 0.027(3) 0.018(3) 0.004(2) -0.005(2) 0.001(2)
    C6 0.024(3) 0.017(3) 0.010(3) 0.003(2) -0.003(2) 0.004(2)
    C7 0.018(3) 0.021(3) 0.022(3) -0.001(2) -0.001(2) 0.003(2)
    C8 0.015(3) 0.022(3) 0.016(3) 0.008(2) 0.002(2) 0.005(2)
    C9 0.015(2) 0.022(3) 0.021(3) -0.003(2) -0.003(2) -0.002(2)
    C10 0.030(3) 0.013(2) 0.021(3) 0.001(2) 0.002(2) 0.0024(19)
    C11 0.014(2) 0.016(2) 0.012(3) 0.004(2) 0.000(2) 0.0000(18)
    C12 0.012(3) 0.028(3) 0.013(3) 0.005(2) 0.001(2) -0.002(2)
    C13 0.017(3) 0.0134(19) 0.020(3) -0.004(2) 0.004(2) 0.001(3)
    C14 0.013(2) 0.017(2) 0.017(3) 0.002(2) 0.001(2) -0.0035(19)
    C15 0.015(3) 0.019(3) 0.027(4) -0.003(2) 0.005(2) 0.004(2)
    C16 0.018(3) 0.012(3) 0.019(4) 0.002(2) 0.007(2) 0.002(2)
    C17 0.019(3) 0.021(3) 0.022(3) 0.003(2) 0.000(2) -0.001(2)
    C18 0.020(3) 0.015(2) 0.019(3) 0.005(2) -0.001(2) 0.003(2)
    C19 0.017(3) 0.014(2) 0.016(3) -0.004(2) 0.001(2) 0.0003(19)
    C20 0.015(3) 0.022(3) 0.015(3) 0.000(2) -0.003(2) -0.003(2)
    C21 0.013(3) 0.019(3) 0.016(3) -0.003(2) -0.001(2) 0.0007(19)
_geom_special_details
;
All e.s.d.'s (except the e.s.d. in the dihedral angle between two l.s. planes)
are estimated using the full covariance matrix. The cell e.s.d.'s are taken
into account individually in the estimation of e.s.d.'s in distances, angles
and torsion angles; correlations between e.s.d.'s in cell parameters are only
used when they are defined by crystal symmetry. An approximate (isotropic)
treatment of cell e.s.d.'s is used for estimating e.s.d.'s involving l.s.
planes.
;
loop_
    _geom_bond_atom_site_label_1
    _geom_bond_atom_site_label_2
    _geom_bond_site_symmetry_2
    _geom_bond_distance
    _geom_bond_publ_flag
    I1 C19 . 2.094(4) ?
    Cl1 C13 . 1.729(4) ?
    F1 C2 . 1.380(7) ?
    O1 C8 . 1.363(5) ?
    O1 C7 . 1.425(5) ?
    N1 C14 . 1.362(5) ?
    N1 C11 . 1.408(6) ?
    N1 H21 . 0.81(6) ?
    N2 C14 . 1.326(6) ?
    N2 C15 . 1.350(6) ?
    N3 C15 . 1.318(6) ?
    N3 C16 . 1.399(7) ?
    C1 C2 . 1.363(9) ?
    C1 C6 . 1.391(7) ?
    C1 H1 . 0.9300 ?
    C2 C3 . 1.368(8) ?
    C3 C4 . 1.377(9) ?
    C3 H3 . 0.9300 ?
    C4 C5 . 1.380(7) ?
    C4 H4 . 0.9300 ?
    C5 C6 . 1.400(6) ?
    C5 H5 . 0.9300 ?
    C6 C7 . 1.502(6) ?
    C7 H7A . 0.9700 ?
    C7 H7B . 0.9700 ?
    C8 C9 . 1.372(6) ?
    C8 C13 . 1.411(8) ?
    C9 C10 . 1.389(6) ?
    C9 H9 . 0.9300 ?
    C10 C11 . 1.386(6) ?
    C10 H10 . 0.9300 ?
    C11 C12 . 1.392(7) ?
    C12 C13 . 1.398(8) ?
    C12 H12 . 0.9300 ?
    C14 C21 . 1.454(7) ?
    C15 H15 . 0.9300 ?
    C16 C17 . 1.395(7) ?
    C16 C21 . 1.397(7) ?
    C17 C18 . 1.370(6) ?
    C17 H17 . 0.9300 ?
    C18 C19 . 1.398(6) ?
    C18 H18 . 0.9300 ?
    C19 C20 . 1.373(6) ?
    C20 C21 . 1.396(7) ?
    C20 H20 . 0.9300 ?
loop_
    _geom_angle_atom_site_label_1
    _geom_angle_atom_site_label_2
    _geom_angle_atom_site_label_3
    _geom_angle_site_symmetry_1
    _geom_angle_site_symmetry_3
    _geom_angle
    _geom_angle_publ_flag
    C8 O1 C7 . . 115.4(4) ?
    C14 N1 C11 . . 129.1(4) ?
    C14 N1 H21 . . 114(5) ?
    C11 N1 H21 . . 116(5) ?
    C14 N2 C15 . . 116.6(4) ?
    C15 N3 C16 . . 114.6(4) ?
    C2 C1 C6 . . 117.0(6) ?
    C2 C1 H1 . . 121.5 ?
    C6 C1 H1 . . 121.5 ?
    C1 C2 C3 . . 125.9(6) ?
    C1 C2 F1 . . 117.7(5) ?
    C3 C2 F1 . . 116.4(6) ?
    C2 C3 C4 . . 116.2(6) ?
    C2 C3 H3 . . 121.9 ?
    C4 C3 H3 . . 121.9 ?
    C3 C4 C5 . . 121.3(5) ?
    C3 C4 H4 . . 119.4 ?
    C5 C4 H4 . . 119.4 ?
    C4 C5 C6 . . 120.2(5) ?
    C4 C5 H5 . . 119.9 ?
    C6 C5 H5 . . 119.9 ?
    C1 C6 C5 . . 119.4(5) ?
    C1 C6 C7 . . 122.0(5) ?
    C5 C6 C7 . . 118.5(4) ?
    O1 C7 C6 . . 109.9(4) ?
    O1 C7 H7A . . 109.7 ?
    C6 C7 H7A . . 109.7 ?
    O1 C7 H7B . . 109.7 ?
    C6 C7 H7B . . 109.7 ?
    H7A C7 H7B . . 108.2 ?
    O1 C8 C9 . . 125.8(5) ?
    O1 C8 C13 . . 115.9(4) ?
    C9 C8 C13 . . 118.3(4) ?
    C8 C9 C10 . . 120.8(5) ?
    C8 C9 H9 . . 119.6 ?
    C10 C9 H9 . . 119.6 ?
    C11 C10 C9 . . 121.4(4) ?
    C11 C10 H10 . . 119.3 ?
    C9 C10 H10 . . 119.3 ?
    C10 C11 C12 . . 118.6(4) ?
    C10 C11 N1 . . 117.3(4) ?
    C12 C11 N1 . . 124.0(4) ?
    C11 C12 C13 . . 119.9(5) ?
    C11 C12 H12 . . 120.0 ?
    C13 C12 H12 . . 120.0 ?
    C12 C13 C8 . . 120.7(4) ?
    C12 C13 Cl1 . . 119.4(4) ?
    C8 C13 Cl1 . . 119.9(4) ?
    N2 C14 N1 . . 119.3(4) ?
    N2 C14 C21 . . 121.8(4) ?
    N1 C14 C21 . . 118.9(4) ?
    N3 C15 N2 . . 128.8(5) ?
    N3 C15 H15 . . 115.6 ?
    N2 C15 H15 . . 115.6 ?
    C17 C16 C21 . . 119.8(5) ?
    C17 C16 N3 . . 117.7(5) ?
    C21 C16 N3 . . 122.4(5) ?
    C18 C17 C16 . . 120.5(5) ?
    C18 C17 H17 . . 119.8 ?
    C16 C17 H17 . . 119.8 ?
    C17 C18 C19 . . 119.5(4) ?
    C17 C18 H18 . . 120.2 ?
    C19 C18 H18 . . 120.2 ?
    C20 C19 C18 . . 120.7(4) ?
    C20 C19 I1 . . 120.6(3) ?
    C18 C19 I1 . . 118.7(3) ?
    C19 C20 C21 . . 120.1(4) ?
    C19 C20 H20 . . 120.0 ?
    C21 C20 H20 . . 120.0 ?
    C20 C21 C16 . . 119.2(5) ?
    C20 C21 C14 . . 125.4(4) ?
    C16 C21 C14 . . 115.3(5) ?
loop_
    _geom_torsion_atom_site_label_1
    _geom_torsion_atom_site_label_2
    _geom_torsion_atom_site_label_3
    _geom_torsion_atom_site_label_4
    _geom_torsion_site_symmetry_1
    _geom_torsion_site_symmetry_2
    _geom_torsion_site_symmetry_3
    _geom_torsion_site_symmetry_4
    _geom_torsion
    _geom_torsion_publ_flag
    C6 C1 C2 C3 . . . . 1.0(10) ?
    C6 C1 C2 F1 . . . . 179.6(5) ?
    C1 C2 C3 C4 . . . . -1.1(10) ?
    F1 C2 C3 C4 . . . . -179.8(5) ?
    C2 C3 C4 C5 . . . . 1.3(8) ?
    C3 C4 C5 C6 . . . . -1.4(8) ?
    C2 C1 C6 C5 . . . . -1.0(8) ?
    C2 C1 C6 C7 . . . . 175.8(5) ?
    C4 C5 C6 C1 . . . . 1.2(8) ?
    C4 C5 C6 C7 . . . . -175.6(5) ?
    C8 O1 C7 C6 . . . . 172.2(4) ?
    C1 C6 C7 O1 . . . . 15.5(7) ?
    C5 C6 C7 O1 . . . . -167.8(4) ?
    C7 O1 C8 C9 . . . . 10.2(7) ?
    C7 O1 C8 C13 . . . . -171.0(4) ?
    O1 C8 C9 C10 . . . . -178.9(4) ?
    C13 C8 C9 C10 . . . . 2.3(8) ?
    C8 C9 C10 C11 . . . . 1.7(7) ?
    C9 C10 C11 C12 . . . . -2.5(7) ?
    C9 C10 C11 N1 . . . . 175.0(4) ?
    C14 N1 C11 C10 . . . . 154.4(5) ?
    C14 N1 C11 C12 . . . . -28.3(8) ?
    C10 C11 C12 C13 . . . . -0.7(7) ?
    N1 C11 C12 C13 . . . . -178.0(5) ?
    C11 C12 C13 C8 . . . . 4.7(8) ?
    C11 C12 C13 Cl1 . . . . -177.7(4) ?
    O1 C8 C13 C12 . . . . 175.6(5) ?
    C9 C8 C13 C12 . . . . -5.5(8) ?
    O1 C8 C13 Cl1 . . . . -1.9(7) ?
    C9 C8 C13 Cl1 . . . . 177.0(4) ?
    C15 N2 C14 N1 . . . . -176.3(5) ?
    C15 N2 C14 C21 . . . . 1.9(7) ?
    C11 N1 C14 N2 . . . . 6.6(7) ?
    C11 N1 C14 C21 . . . . -171.6(5) ?
    C16 N3 C15 N2 . . . . -5.0(8) ?
    C14 N2 C15 N3 . . . . 4.3(8) ?
    C15 N3 C16 C17 . . . . 179.7(5) ?
    C15 N3 C16 C21 . . . . -0.6(8) ?
    C21 C16 C17 C18 . . . . -2.7(8) ?
    N3 C16 C17 C18 . . . . 177.1(5) ?
    C16 C17 C18 C19 . . . . -1.6(7) ?
    C17 C18 C19 C20 . . . . 3.9(7) ?
    C17 C18 C19 I1 . . . . -175.0(4) ?
    C18 C19 C20 C21 . . . . -1.8(7) ?
    I1 C19 C20 C21 . . . . 177.0(4) ?
    C19 C20 C21 C16 . . . . -2.5(8) ?
    C19 C20 C21 C14 . . . . 176.7(5) ?
    C17 C16 C21 C20 . . . . 4.7(8) ?
    N3 C16 C21 C20 . . . . -175.1(5) ?
    C17 C16 C21 C14 . . . . -174.5(5) ?
    N3 C16 C21 C14 . . . . 5.7(8) ?
    N2 C14 C21 C20 . . . . 174.4(5) ?
    N1 C14 C21 C20 . . . . -7.4(8) ?
    N2 C14 C21 C16 . . . . -6.4(7) ?
    N1 C14 C21 C16 . . . . 171.8(5) ?
loop_
    _geom_hbond_atom_site_label_D
    _geom_hbond_atom_site_label_H
    _geom_hbond_atom_site_label_A
    _geom_hbond_site_symmetry_A
    _geom_hbond_distance_DH
    _geom_hbond_distance_HA
    _geom_hbond_distance_DA
    _geom_hbond_angle_DHA
    _geom_hbond_publ_flag
    N1 H21 N3 4_465 0.81(6) 2.39(6) 3.128(6) 151(6) yes
data_global
_journal_date_recd_electronic     2010-05-21
_journal_date_accepted     2010-06-08
_journal_name_full     'Acta Crystallographica, Section E'
_journal_year     2010
_journal_volume     66
_journal_issue      7
_journal_page_first     o1810
_journal_page_last     o1810
_journal_paper_category     QO
_journal_coeditor_code     CV2724
_publ_contact_author
;
     'Yi-Liang Li'
     Tianjin Key Laboratory of Drug Design and Discovery,
     Tianjin Institute of Pharmaceutical Research,
     Tianjin 300193 China
;
_publ_contact_author_email     langyil@sina.com
_publ_contact_author_fax     '8622 23006833'
_publ_contact_author_phone     '8622 23006023'
_publ_section_title
;
<i>N</i>-[3-Chloro-4-(3-fluorobenzyloxy)phenyl]-6-iodoquinazolin-4-amine
;
loop_
    _publ_author_name
    _publ_author_address
    'Zhi-Qiang Cai'
;
     Tianjin Key Laboratory of Drug Design and Discovery,
     Tianjin Institute of Pharmaceutical Research,
     Tianjin 300193
     People's Republic of China
;
    'Jing-Guo Liu'
;
     Tianjin Key Laboratory of Drug Design and Discovery,
     Tianjin Institute of Pharmaceutical Research,
     Tianjin 300193
     People's Republic of China
   and
     Faculty of Pharmacy, GuangXi Traditional Chinese Medical University,
     Nanning 530001
     People's Republic of China
;
    'Wei-Wei Zhou'
;
     Tianjin Key Laboratory of Drug Design and Discovery,
     Tianjin Institute of Pharmaceutical Research,
     Tianjin 300193
     People's Republic of China
   and
     Faculty of Pharmacy, GuangXi Traditional Chinese Medical University,
     Nanning 530001
     People's Republic of China
;
    'Yi-Liang Li'
;
     Tianjin Key Laboratory of Drug Design and Discovery,
     Tianjin Institute of Pharmaceutical Research,
     Tianjin 300193
     People's Republic of China
;
