# Supplementary material for: N-[3-Chloro-4-(3-fluoro­benz­yloxy)phen­yl]-6-iodo­quinazolin-4-amine
Source: Acta Crystallogr Sect E Struct Rep Online. 2010 Jun 26;66(Pt 7):o1810. doi: 10.1107/S1600536810021847 (PMC3006786; doi:10.1107/S1600536810021847)
Supplement: Supplementary file 2 [file e-66-o1810-Isup2.hkl]

# 
# h,k,l, Fc-squared, Fo-squared, sigma(Fo-squared) and status flag 
# 
data_I
_shelx_title ' m091205f in P2(1)           New: Pca21' 
_shelx_refln_list_code          4 
_shelx_F_calc_maximum      355.21 
_exptl_crystal_F_000       988.00 
_reflns_d_resolution_high  0.8406 
 
loop_ 
 _symmetry_equiv_pos_as_xyz 
 'x, y, z' 
 '-x, -y, z+1/2' 
 '-x+1/2, y, z+1/2' 
 'x+1/2, -y, z' 
 
_cell_length_a    13.1280 
_cell_length_b     7.6293 
_cell_length_c    18.8980 
_cell_angle_alpha  90.000 
_cell_angle_beta   90.000 
_cell_angle_gamma  90.000 
 
_shelx_F_squared_multiplier     1.000 
 
loop_ 
 _refln_index_h 
 _refln_index_k 
 _refln_index_l 
 _refln_F_squared_calc 
 _refln_F_squared_meas 
 _refln_F_squared_sigma 
 _refln_observed_status 
   4   1 -21     2343.71     2599.96    526.10 o 
   5   1 -21      212.35      156.88    300.14 o 
   2   2 -21     1384.95     1542.14    229.08 o 
   3   2 -21        3.43       20.86    133.17 o 
   4   2 -21     2816.78     3086.66    456.55 o 
   1   3 -21      172.74      130.27    146.56 o 
   2   3 -21      173.88      142.66    153.80 o 
   6   0 -20      528.03      506.11    373.68 o 
   4   1 -20      534.29      589.09    318.62 o 
   5   1 -20       79.65       65.93    105.71 o 
   6   1 -20      379.16      260.41    401.09 o 
   2   2 -20     1870.06     2097.02    549.75 o 
   3   2 -20       29.03       27.90     66.13 o 
   4   2 -20      123.71      103.60    137.07 o 
   5   2 -20       10.72       25.33     90.34 o 
   6   2 -20      352.85      312.82    297.55 o 
   0   3 -20     2753.86     3296.21    387.11 o 
   1   3 -20      587.39      570.46    217.14 o 
   2   3 -20     2623.35     2545.04    354.50 o 
   3   3 -20     1479.96     1408.11    515.39 o 
   4   3 -20     1096.32     1075.68    373.14 o 
   0   4 -20     3723.37     4224.40    371.00 o 
   1   4 -20       43.87       40.13     53.22 o 
   6   0 -19     9421.47    10369.81    526.57 o 
   8   0 -19     1120.85     1097.89    208.00 o 
   4   1 -19     4131.06     4814.58    507.67 o 
   5   1 -19      126.52      159.45    168.58 o 
   6   1 -19     2287.80     2226.30    408.80 o 
   7   1 -19       99.71       84.20     88.87 o 
   8   1 -19     1638.42     1601.09    233.52 o 
   2   2 -19      880.13      869.14    142.29 o 
   3   2 -19       13.85       23.70     62.82 o 
   4   2 -19     2746.95     2652.29    308.09 o 
   5   2 -19       16.25       46.20    116.00 o 
   6   2 -19     1832.84     1882.67    412.53 o 
   7   2 -19      193.78      128.74    165.11 o 
   1   3 -19      342.40      286.11    185.11 o 
   2   3 -19     1635.91     1732.90    173.78 o 
   3   3 -19     1047.20     1006.08    812.56 o 
   4   3 -19     3457.40     3819.00    458.20 o 
   5   3 -19      187.04      194.76    176.67 o 
   6   3 -19     3568.71     3402.58    661.59 o 
   1   4 -19      454.98      421.33    133.09 o 
   2   4 -19     3110.04     3003.39    235.15 o 
   3   4 -19      591.11      527.67    225.54 o 
   4   4 -19     2116.79     2298.55    263.29 o 
   6   0 -18     1560.01     1537.04    418.07 o 
   8   0 -18     1306.25     1428.49    354.01 o 
   4   1 -18      289.02      290.22    206.25 o 
   5   1 -18        4.78       -5.40     72.83 o 
   6   1 -18      845.61      739.06    221.90 o 
   7   1 -18      184.49      165.15    103.19 o 
   8   1 -18     2241.73     2248.65    226.30 o 
   9   1 -18      367.27      287.48    234.60 o 
   2   2 -18     3887.96     4161.66    277.52 o 
   3   2 -18       99.38       78.92     61.70 o 
   4   2 -18      815.14      747.81    456.04 o 
   5   2 -18        6.45       -0.61     95.64 o 
   6   2 -18      116.25      113.02    146.71 o 
   7   2 -18      101.37       65.42    108.81 o 
   8   2 -18     1487.98     1638.84    212.28 o 
   0   3 -18     4344.27     4699.98    518.87 o 
   1   3 -18       45.42       56.15     48.43 o 
   2   3 -18     2647.28     2728.57    264.87 o 
   3   3 -18      428.88      320.57    173.69 o 
   4   3 -18      610.05      558.15    376.20 o 
   5   3 -18       40.05       27.90     92.69 o 
   6   3 -18      688.41      562.92    539.42 o 
   7   3 -18       16.09       47.22    112.51 o 
   0   4 -18     2815.86     2883.07    212.70 o 
   1   4 -18      647.99      618.72    180.34 o 
   2   4 -18     2008.68     1970.87    154.41 o 
   3   4 -18      177.47      124.40    106.33 o 
   4   4 -18       85.98       91.52     78.94 o 
   5   4 -18       89.29       80.38     80.80 o 
   6   4 -18      420.83      370.65    499.14 o 
   0   5 -18     3530.76     3743.38    321.38 o 
   1   5 -18      383.45      288.05    174.34 o 
   2   5 -18     2565.95     2562.09    186.88 o 
   3   5 -18      326.67      255.79    156.11 o 
   6   0 -17     3141.19     3135.30    335.85 o 
   8   0 -17      474.00      409.63    301.72 o 
  10   0 -17      168.74      129.60    230.02 o 
   4   1 -17     4759.28     4799.38    487.02 o 
   5   1 -17      828.39      854.72    536.07 o 
   6   1 -17     2166.38     2075.74    461.77 o 
   7   1 -17       95.12       79.09     51.40 o 
   8   1 -17     1948.64     1890.50    173.43 o 
   9   1 -17      520.28      419.50    291.75 o 
  10   1 -17       84.10       81.39    146.81 o 
   2   2 -17     3555.17     3487.41    204.49 o 
   3   2 -17      288.57      214.12    137.03 o 
   4   2 -17     6214.07     6246.58    526.36 o 
   5   2 -17       20.46       26.78    107.81 o 
   6   2 -17     6746.14     7067.71    679.52 o 
   7   2 -17       46.70       30.32     89.95 o 
   8   2 -17      743.94      737.54    152.81 o 
   9   2 -17      271.09      183.82    143.06 o 
   1   3 -17       90.29       83.18     53.26 o 
   2   3 -17     1219.03     1183.28    273.22 o 
   3   3 -17       29.56       40.10     39.24 o 
   4   3 -17     3309.66     2987.42    226.39 o 
   5   3 -17      134.58      152.94    107.95 o 
   6   3 -17     2933.82     2678.19    308.61 o 
   7   3 -17      279.28      246.84    260.18 o 
   8   3 -17      735.41      596.32    360.82 o 
   1   4 -17      116.29      103.77     62.36 o 
   2   4 -17      626.07      498.40    157.12 o 
   3   4 -17       16.66       25.69     40.66 o 
   4   4 -17     3290.48     3103.78    185.94 o 
   5   4 -17      165.34      216.36    151.69 o 
   6   4 -17     2402.40     2305.96    448.36 o 
   7   4 -17       33.92       12.85     50.02 o 
   1   5 -17       69.23       59.22     46.34 o 
   2   5 -17     1714.79     1672.28    128.78 o 
   3   5 -17      341.51      246.46    182.57 o 
   4   5 -17     3983.48     3870.19    288.89 o 
   5   5 -17      263.29      198.71    162.48 o 
   2   0 -16     8496.20     7165.14    769.67 o 
   6   0 -16       48.36       25.99     52.96 o 
   8   0 -16     2452.53     2269.27    381.84 o 
  10   0 -16     2790.56     3155.70    399.28 o 
   3   1 -16      188.60      160.74    140.91 o 
   4   1 -16     1303.46     1046.44     89.34 o 
   5   1 -16       47.79       29.25     83.48 o 
   6   1 -16       31.20       40.94     66.79 o 
   7   1 -16      411.06      409.20    198.74 o 
   8   1 -16     4725.39     4894.52    348.73 o 
   9   1 -16       14.34       20.66     59.90 o 
  10   1 -16     3206.44     3013.53    271.06 o 
   2   2 -16     3723.00     3621.27    207.04 o 
   3   2 -16      594.09      500.47    195.62 o 
   4   2 -16      464.50      356.88    114.88 o 
   5   2 -16       63.13       64.57    110.74 o 
   6   2 -16      980.63      984.59    615.66 o 
   7   2 -16      208.71      185.31    194.63 o 
   8   2 -16     1656.59     1484.00    171.97 o 
   9   2 -16        7.34       12.85     43.92 o 
  10   2 -16     3440.94     3312.37    324.68 o 
   0   3 -16    10029.96    10765.75    587.68 o 
   1   3 -16     1006.75      983.57    232.84 o 
   2   3 -16     2302.83     2166.17    170.83 o 
   3   3 -16       64.91       72.81     65.07 o 
   4   3 -16     1118.49      900.33    117.57 o 
   5   3 -16       84.28       58.14     50.77 o 
   6   3 -16      446.93      378.94    435.11 o 
   7   3 -16      111.03      100.43    152.44 o 
   8   3 -16     2152.38     2127.97    203.90 o 
   9   3 -16      329.01      231.57    186.24 o 
   0   4 -16     7968.13     8391.41    524.80 o 
   1   4 -16      252.20      228.74    105.67 o 
   2   4 -16     5677.40     5743.56    294.47 o 
   3   4 -16      866.27      736.25    120.40 o 
   4   4 -16     2120.75     1897.24    126.53 o 
   5   4 -16      112.04       83.75     62.90 o 
   6   4 -16      413.04      339.59    419.61 o 
   7   4 -16      280.16      269.33    273.06 o 
   8   4 -16     2293.42     2214.24    346.82 o 
   0   5 -16     1665.96     1560.99    148.76 o 
   1   5 -16      117.86      108.02     57.51 o 
   2   5 -16     1926.16     1849.70    122.65 o 
   3   5 -16       95.24       90.24     65.28 o 
   4   5 -16      298.62      199.78    148.68 o 
   5   5 -16       73.38       66.68     60.79 o 
   6   5 -16      307.03      223.14    197.09 o 
   0   6 -16     2053.65     1971.82    205.80 o 
   1   6 -16      642.16      629.96    120.54 o 
   2   6 -16     1122.43     1010.21    118.59 o 
   3   6 -16      151.53      117.74     77.53 o 
   2   0 -15     2956.76     2670.07    190.82 o 
   6   0 -15     7728.04     8010.45    641.11 o 
   8   0 -15     3052.19     3009.00    331.28 o 
  10   0 -15      658.25      565.65    627.43 o 
   1   1 -15       69.88       37.93     37.00 o 
   2   1 -15     2368.73     1961.72    102.25 o 
   3   1 -15      266.61      210.78     75.12 o 
   4   1 -15     6923.98     6522.65    368.17 o 
   5   1 -15      561.14      569.97    337.55 o 
   6   1 -15     7994.99     7729.36    660.57 o 
   7   1 -15     1213.24     1307.98    323.05 o 
   8   1 -15     1762.45     1574.56    156.06 o 
   9   1 -15      127.82      118.97     92.21 o 
  10   1 -15       73.44       55.47     75.45 o 
  11   1 -15      314.97      221.56    247.44 o 
   2   2 -15     2781.79     2296.40    143.76 o 
   3   2 -15      115.70      103.40     72.61 o 
   4   2 -15     3447.71     3167.80    167.80 o 
   5   2 -15      488.35      411.75     85.61 o 
   6   2 -15     6326.59     6572.04    490.72 o 
   7   2 -15      476.48      479.36    311.91 o 
   8   2 -15     2250.55     2247.10    197.53 o 
   9   2 -15       52.85       50.37     53.96 o 
  10   2 -15       23.30       30.53     41.55 o 
  11   2 -15        3.78       17.39     53.32 o 
   1   3 -15     1152.42     1137.70    231.88 o 
   2   3 -15     3373.35     3300.33    233.24 o 
   3   3 -15      426.07      490.52    237.31 o 
   4   3 -15     6677.61     6497.46    427.36 o 
   5   3 -15      727.09      596.39     86.24 o 
   6   3 -15     3292.27     2921.28    312.66 o 
   7   3 -15      535.11      626.18    191.50 o 
   8   3 -15     2382.39     2366.79    191.51 o 
   9   3 -15      113.06      102.13     91.98 o 
  10   3 -15       54.87       49.64     77.81 o 
   1   4 -15      514.34      493.53    148.81 o 
   2   4 -15     1546.77     1450.10    160.73 o 
   3   4 -15       69.61       53.48     31.52 o 
   4   4 -15     8847.02     9275.84    353.82 o 
   5   4 -15      132.39      129.82     89.23 o 
   6   4 -15     4554.08     4286.25    350.79 o 
   7   4 -15      191.25      148.38    179.39 o 
   8   4 -15     2154.17     1961.72    648.39 o 
   9   4 -15       19.60       30.33     36.01 o 
   1   5 -15       28.99       22.68     27.76 o 
   2   5 -15     1853.80     1682.56    121.37 o 
   3   5 -15      674.07      601.14    161.79 o 
   4   5 -15     1855.91     1743.77    134.40 o 
   5   5 -15       29.36       25.24     26.95 o 
   6   5 -15     3970.35     3369.07    266.50 o 
   7   5 -15      175.09      171.99    171.06 o 
   1   6 -15      144.81       99.25     57.27 o 
   2   6 -15      679.84      547.85    220.50 o 
   3   6 -15      710.45      683.75    109.55 o 
   4   6 -15     2065.43     2039.23    159.99 o 
   5   6 -15       29.87       13.80     22.36 o 
   2   0 -14     4735.69     4548.35    267.22 o 
   6   0 -14     2413.64     2289.24    231.39 o 
   8   0 -14     5477.37     5454.96    413.01 o 
  10   0 -14     1204.57     1210.26    188.77 o 
  12   0 -14     3835.45     3285.04    422.61 o 
   1   1 -14     1560.98     1352.97     78.37 o 
   2   1 -14     6634.56     5463.61    255.33 o 
   3   1 -14        9.56        9.00     13.42 o 
   4   1 -14      725.77      561.54    100.39 o 
   5   1 -14      618.34      455.84     84.65 o 
   6   1 -14      719.85      862.73    492.46 o 
   7   1 -14     1171.71     1098.16    200.22 o 
   8   1 -14     4564.89     4352.63    307.76 o 
   9   1 -14      471.04      364.39    204.91 o 
  10   1 -14     4911.97     4826.63    296.47 o 
  11   1 -14      457.66      417.58    305.48 o 
  12   1 -14     2285.45     2162.58    221.41 o 
   1   2 -14      355.58      246.84    109.45 o 
   2   2 -14    12164.91    12945.26    774.71 o 
   3   2 -14       17.23       21.29     15.83 o 
   4   2 -14      939.37      831.55     73.36 o 
   5   2 -14      183.26      136.00     88.60 o 
   6   2 -14     1744.18     1505.66    113.20 o 
   7   2 -14       32.89       27.95     53.70 o 
   8   2 -14     2845.42     2674.88    207.21 o 
   9   2 -14       38.64       51.45     46.64 o 
  10   2 -14     5913.14     5866.34    336.23 o 
  11   2 -14       32.11       48.98     54.92 o 
   0   3 -14    16788.67    19030.97    587.52 o 
   1   3 -14      548.36      525.67    180.26 o 
   2   3 -14     2126.84     1812.73    134.83 o 
   3   3 -14       17.97       26.27     40.73 o 
   4   3 -14      241.11      244.02    101.79 o 
   5   3 -14       20.09       21.84     32.91 o 
   6   3 -14      614.53      539.28     76.44 o 
   7   3 -14      181.71      114.70     96.74 o 
   8   3 -14     2428.71     2229.27    239.97 o 
   9   3 -14      300.06      206.91    151.18 o 
  10   3 -14     4640.95     4452.45    387.68 o 
   0   4 -14     7128.35     7379.53    441.80 o 
   1   4 -14      687.02      625.74    198.17 o 
   2   4 -14     1618.35     1466.61    108.66 o 
   3   4 -14     1206.54     1099.24     96.60 o 
   4   4 -14      809.28      754.60    110.74 o 
   5   4 -14      162.68      124.79     76.83 o 
   6   4 -14      948.19      831.53    140.51 o 
   7   4 -14      437.92      359.28    152.83 o 
   8   4 -14     2293.94     2009.87    270.23 o 
   9   4 -14       88.78       63.09     73.81 o 
  10   4 -14     2206.64     1896.58    370.01 o 
   0   5 -14     4823.97     5076.16    331.72 o 
   1   5 -14      963.95     1013.51    200.05 o 
   2   5 -14     6432.16     6468.89    279.07 o 
   3   5 -14      682.21      672.10    170.85 o 
   4   5 -14      646.03      539.33     77.87 o 
   5   5 -14      226.60      199.36    109.37 o 
   6   5 -14      363.84      276.72    136.35 o 
   7   5 -14      335.10      172.72    166.53 o 
   8   5 -14     1822.69     1611.69    226.96 o 
   0   6 -14     5378.11     5258.06    329.91 o 
   1   6 -14      182.93      168.43     93.32 o 
   2   6 -14     5325.58     5344.76    231.46 o 
   3   6 -14      157.15      123.73     72.03 o 
   4   6 -14      645.00      593.48     83.14 o 
   5   6 -14       98.34       40.85     49.84 o 
   6   6 -14      433.24      256.51    268.59 o 
   0   7 -14     2136.60     1973.90    206.33 o 
   1   7 -14       53.73       52.77     40.31 o 
   2   7 -14     1314.21     1142.74    101.97 o 
   2   0 -13     3176.20     2996.11    185.62 o 
   6   0 -13     5469.65     5399.28    378.27 o 
   8   0 -13     1204.01     1159.66    459.77 o 
  10   0 -13       38.89        6.29     75.13 o 
  12   0 -13     1578.79     1562.69    210.43 o 
   1   1 -13     1467.93     1392.11     93.14 o 
   2   1 -13     3665.11     3051.22    315.86 o 
   3   1 -13      152.52      132.73     60.68 o 
   4   1 -13     8245.18     8017.46    353.48 o 
   5   1 -13      491.34      417.29     34.94 o 
   6   1 -13     8106.84     8558.29    545.25 o 
   7   1 -13      892.78      847.03    122.92 o 
   8   1 -13      952.21      923.30    160.38 o 
   9   1 -13      499.93      560.75    253.67 o 
  10   1 -13       39.06       25.70     53.87 o 
  11   1 -13      274.13      250.62    210.13 o 
  12   1 -13      843.78      767.88    121.13 o 
   1   2 -13      510.65      367.36    155.54 o 
   2   2 -13     4103.11     3877.71    148.94 o 
   3   2 -13      210.97      220.14     92.86 o 
   4   2 -13    10188.90    10087.98    399.59 o 
   5   2 -13      814.00      750.31     94.09 o 
   6   2 -13     5993.94     5722.48    245.15 o 
   7   2 -13       50.83       27.70     36.31 o 
   8   2 -13     5146.50     5089.67    275.50 o 
   9   2 -13       71.24       72.66     61.71 o 
  10   2 -13      241.74      225.71    183.14 o 
  11   2 -13      188.80      123.77    114.48 o 
  12   2 -13     1054.36      885.39    129.10 o 
   1   3 -13       25.11       26.10     32.49 o 
   2   3 -13     5826.35     4612.41    823.87 o 
   3   3 -13      565.78      535.35     87.46 o 
   4   3 -13     7104.68     6553.81    372.17 o 
   5   3 -13      474.20      454.73    162.25 o 
   6   3 -13     5492.18     5078.54    306.03 o 
   7   3 -13      263.87      246.72     69.32 o 
   8   3 -13     1515.53     1359.07    127.44 o 
   9   3 -13      227.98      171.35    146.15 o 
  10   3 -13       33.38       21.10     35.52 o 
  11   3 -13      163.73      118.88    207.32 o 
   1   4 -13      229.27      224.92     92.47 o 
   2   4 -13     2409.31     2213.56    123.83 o 
   3   4 -13      488.16      472.39     93.08 o 
   4   4 -13     3281.92     3234.14    177.76 o 
   5   4 -13      472.44      447.36     93.49 o 
   6   4 -13     3710.38     3410.51    160.83 o 
   7   4 -13      561.21      527.89    138.89 o 
   8   4 -13     1034.27      843.29    132.68 o 
   9   4 -13       35.58       38.56     89.42 o 
  10   4 -13       38.82       17.84     39.87 o 
   1   5 -13      371.76      371.25    142.52 o 
   2   5 -13     2114.68     1896.12    130.79 o 
   3   5 -13       78.32       79.04     47.68 o 
   4   5 -13     5911.81     5875.89    290.60 o 
   5   5 -13     1052.41     1108.09     93.48 o 
   6   5 -13     5325.26     4840.16    274.45 o 
   7   5 -13      131.07      118.79     89.02 o 
   8   5 -13     1853.33     1584.42    126.24 o 
   9   5 -13      146.50       99.47    126.60 o 
   1   6 -13       18.69       14.55     27.28 o 
   2   6 -13     2449.64     2265.05    143.40 o 
   3   6 -13      232.31      214.39     98.10 o 
   4   6 -13     6937.36     6978.96    232.81 o 
   5   6 -13      270.20      183.39    110.42 o 
   6   6 -13     4283.66     4259.95    341.93 o 
   7   6 -13      534.68      503.73    110.05 o 
   1   7 -13       50.01       28.27     25.64 o 
   2   7 -13      824.40      760.96    130.66 o 
   3   7 -13      200.03      157.14    113.41 o 
   4   7 -13     2257.23     2154.54    193.74 o 
   0   0 -12    19362.52    22207.75    555.27 o 
   2   0 -12    14071.11    15358.53    532.33 o 
   6   0 -12     1441.20     1204.38    181.22 o 
   8   0 -12     6239.52     6402.02    427.81 o 
  10   0 -12     5484.67     5538.94    487.37 o 
  12   0 -12     5368.82     5253.31    517.92 o 
   0   1 -12     7251.38     6919.75    317.23 o 
   1   1 -12     1295.42     1206.65     91.57 o 
   2   1 -12     7217.38     6475.48    515.33 o 
   3   1 -12      657.82      638.80     60.14 o 
   4   1 -12      984.28      820.92     68.13 o 
   5   1 -12       70.73       57.33     26.42 o 
   6   1 -12      752.09      815.67    569.05 o 
   7   1 -12      271.67      268.16    128.20 o 
   8   1 -12     2984.24     2839.62    184.09 o 
   9   1 -12      176.20      180.56     86.71 o 
  10   1 -12     5695.73     5757.16    363.54 o 
  11   1 -12      114.22       66.46     60.06 o 
  12   1 -12     1176.79     1044.14    139.70 o 
  13   1 -12      272.48      197.58    194.33 o 
   1   2 -12     1629.15     1456.94    119.02 o 
   2   2 -12     4808.33     4451.39    160.59 o 
   3   2 -12      511.26      482.09     51.22 o 
   4   2 -12     2089.80     2053.75    124.54 o 
   5   2 -12      257.21      236.11     94.91 o 
   6   2 -12      381.98      323.56     86.60 o 
   7   2 -12      505.39      494.07     52.40 o 
   8   2 -12     4880.63     4674.93    226.32 o 
   9   2 -12      521.29      514.52    239.53 o 
  10   2 -12     2458.39     2338.52    207.15 o 
  11   2 -12      195.54      105.55    102.40 o 
  12   2 -12      805.61      776.74    118.77 o 
   0   3 -12    12439.73    13313.40    755.37 o 
   1   3 -12      902.20      917.22    116.72 o 
   2   3 -12     9107.96     8082.90    998.31 o 
   3   3 -12      862.94      764.77     84.33 o 
   4   3 -12     1567.38     1313.65    119.08 o 
   5   3 -12       22.31       17.54     29.41 o 
   6   3 -12      582.29      572.64    210.34 o 
   7   3 -12      547.33      464.54     81.72 o 
   8   3 -12     2473.46     2395.95    119.21 o 
   9   3 -12      150.40      152.66     89.22 o 
  10   3 -12     6062.72     6057.43    348.11 o 
  11   3 -12      332.14      308.09    311.68 o 
  12   3 -12     2093.71     2105.45    324.26 o 
   0   4 -12    10368.52    11095.94    463.10 o 
   1   4 -12      160.42      152.58     53.27 o 
   2   4 -12     6248.01     6068.44    234.10 o 
   3   4 -12       32.72       29.01     38.47 o 
   4   4 -12     1446.88     1302.17     99.72 o 
   5   4 -12       47.44       50.17     38.95 o 
   6   4 -12      486.69      418.29    144.13 o 
   7   4 -12      261.54      229.19    128.26 o 
   8   4 -12     3321.90     3130.26    220.13 o 
   9   4 -12       55.61       35.37     32.73 o 
  10   4 -12     6117.52     5971.00    770.66 o 
  11   4 -12       51.73       48.91    126.88 o 
   0   5 -12     3950.45     3968.11    259.05 o 
   1   5 -12      481.86      441.93    131.81 o 
   2   5 -12     4409.58     4132.42    192.96 o 
   3   5 -12      798.13      788.20    105.62 o 
   4   5 -12      600.05      528.36     81.81 o 
   5   5 -12      348.05      291.35    140.97 o 
   6   5 -12      511.71      467.60     85.70 o 
   7   5 -12      189.45      166.04    120.16 o 
   8   5 -12     5040.12     4568.35    410.86 o 
   9   5 -12       26.75       13.22     34.82 o 
  10   5 -12     1908.13     1808.84    316.96 o 
   0   6 -12     2748.82     2645.81    209.57 o 
   1   6 -12      764.39      758.62    116.07 o 
   2   6 -12     3442.68     3375.30    174.80 o 
   3   6 -12      255.97      234.01    123.83 o 
   4   6 -12       81.90       74.97     49.24 o 
   5   6 -12       67.00       47.13     37.95 o 
   6   6 -12      392.41      254.97    260.13 o 
   7   6 -12      270.99      162.93    198.66 o 
   8   6 -12     2124.58     1959.40    233.30 o 
   0   7 -12     5268.47     5288.68    418.97 o 
   1   7 -12      922.35      876.20     99.31 o 
   2   7 -12     3719.74     3625.29    205.81 o 
   3   7 -12       82.76       90.86     54.02 o 
   4   7 -12      720.54      680.71    138.83 o 
   5   7 -12        6.93       10.19     31.38 o 
   2   0 -11     6567.82     6693.29    217.09 o 
   6   0 -11    13183.88    13486.44    792.69 o 
   8   0 -11     3576.41     3323.96    272.79 o 
  10   0 -11     1035.34     1024.98    164.28 o 
  12   0 -11      118.42       71.73    117.63 o 
   1   1 -11      803.99      669.49     44.12 o 
   2   1 -11     5770.75     5230.19    204.33 o 
   3   1 -11     1025.62     1057.62    156.33 o 
   4   1 -11    11266.74    11761.53    310.51 o 
   5   1 -11      114.41      118.23     45.81 o 
   6   1 -11    12984.70    13580.67    563.36 o 
   7   1 -11      599.09      644.53    207.64 o 
   8   1 -11     3460.26     3376.18    196.81 o 
   9   1 -11      647.05      657.28    103.62 o 
  10   1 -11      275.86      208.07    125.65 o 
  11   1 -11       63.52       53.54     54.80 o 
  12   1 -11     2620.89     2549.16    191.47 o 
  13   1 -11      235.00      172.20    221.06 o 
   1   2 -11     1332.33     1252.60     95.70 o 
   2   2 -11      836.82      733.34     86.19 o 
   3   2 -11      271.29      282.87     68.92 o 
   4   2 -11     8905.71     9219.59    362.18 o 
   5   2 -11      735.42      681.93     87.93 o 
   6   2 -11     6682.37     6670.14    278.77 o 
   7   2 -11      836.82      765.18     78.62 o 
   8   2 -11     4524.92     4582.80    199.44 o 
   9   2 -11      174.22      183.55     35.27 o 
  10   2 -11      462.53      482.61    244.71 o 
  11   2 -11        3.25        8.21     29.38 o 
  12   2 -11     2543.71     2615.55    227.12 o 
  13   2 -11      258.50      212.40    414.35 o 
   1   3 -11      109.80      116.73     51.80 o 
   2   3 -11     5049.13     4750.88    179.73 o 
   3   3 -11      119.89      102.26     50.55 o 
   4   3 -11     8748.83     8703.90    279.63 o 
   5   3 -11     1071.92     1014.45     97.38 o 
   6   3 -11     9196.24     8975.77    300.88 o 
   7   3 -11      278.70      245.80    101.31 o 
   8   3 -11     1728.72     1602.76     80.61 o 
   9   3 -11       88.44       72.89     50.82 o 
  10   3 -11       41.67       23.67     36.24 o 
  11   3 -11       49.46       35.77     51.29 o 
  12   3 -11     1081.99      927.91    279.92 o 
   1   4 -11       89.69      109.90     44.84 o 
   2   4 -11     6166.22     6290.95    242.10 o 
   3   4 -11      477.02      528.32    111.20 o 
   4   4 -11     8396.27     8387.16    301.70 o 
   5   4 -11      367.24      314.48    128.73 o 
   6   4 -11     9240.36     9419.09    403.98 o 
   7   4 -11      152.88      130.57     77.01 o 
   8   4 -11     3538.50     3222.47    223.81 o 
   9   4 -11       64.17       54.85     48.90 o 
  10   4 -11      143.11      109.47    143.45 o 
  11   4 -11       69.52       64.80    121.31 o 
   1   5 -11      555.91      561.30     89.67 o 
   2   5 -11      287.99      320.08    124.18 o 
   3   5 -11     1107.01     1066.12     99.74 o 
   4   5 -11     6966.44     6853.01    315.61 o 
   5   5 -11      991.10      930.40     95.04 o 
   6   5 -11     4530.20     4086.96    244.91 o 
   7   5 -11      169.33      128.75     85.57 o 
   8   5 -11     1254.29     1075.69    115.16 o 
   9   5 -11      358.72      383.07     77.06 o 
  10   5 -11       57.17       63.57     69.37 o 
   1   6 -11      257.84      279.09     97.32 o 
   2   6 -11     1414.17     1313.05     87.87 o 
   3   6 -11      281.39      243.42    114.83 o 
   4   6 -11     3181.11     3019.66    163.16 o 
   5   6 -11      213.28      231.43    105.46 o 
   6   6 -11     4327.77     4311.07    269.59 o 
   7   6 -11      371.78      313.96    174.38 o 
   8   6 -11      925.17      831.07    141.25 o 
   1   7 -11      164.01      115.10     62.99 o 
   2   7 -11     2156.74     2112.03    146.02 o 
   3   7 -11      413.63      405.67     83.49 o 
   4   7 -11     3316.41     3210.28    197.63 o 
   5   7 -11      552.54      500.32    126.37 o 
   6   7 -11     3638.67     3467.03    266.52 o 
   0   0 -10     6756.88     6655.48    241.98 o 
   2   0 -10    10739.57    11042.93    304.38 o 
   6   0 -10      433.79      473.80    232.10 o 
   8   0 -10     5553.02     5958.49    399.72 o 
  10   0 -10     5877.54     5771.20    509.74 o 
  12   0 -10     1680.95     1746.05    190.95 o 
   0   1 -10    12168.32    12151.57    370.69 o 
   1   1 -10      976.09      848.11     45.70 o 
   3   1 -10     5667.11     6008.10    246.83 o 
   4   1 -10     1780.46     1733.34     79.74 o 
   5   1 -10      338.75      293.79     46.16 o 
   6   1 -10     1343.81     1184.93     71.83 o 
   7   1 -10      193.86      182.10     35.16 o 
   8   1 -10     7363.17     7118.91    317.19 o 
   9   1 -10       35.14       57.42     44.49 o 
  10   1 -10     6459.12     6087.69    356.31 o 
  11   1 -10      243.31      242.85    195.51 o 
  12   1 -10     4693.15     4437.41    273.27 o 
  13   1 -10      182.97      172.13    164.11 o 
   0   2 -10    48586.39    68349.15   8852.28 o 
   1   2 -10      979.83      984.28     72.49 o 
   2   2 -10     6928.08     6818.89    151.11 o 
   3   2 -10       66.39       58.12     24.48 o 
   4   2 -10     2322.42     2076.30     85.48 o 
   5   2 -10      171.33      166.69     41.04 o 
   6   2 -10     1157.40     1130.40     72.48 o 
   7   2 -10      743.80      772.35     74.79 o 
   8   2 -10    10677.86    10242.72   1176.19 o 
   9   2 -10      184.46      152.86     64.04 o 
  10   2 -10     8932.10     8992.84    324.69 o 
  11   2 -10       87.04       71.87     71.02 o 
  12   2 -10     6391.93     6341.14    341.31 o 
  13   2 -10       81.02       51.86    122.39 o 
   0   3 -10     5524.27     5263.54    285.59 o 
   1   3 -10      115.33      114.77     48.70 o 
   2   3 -10     7610.89     7848.76    260.10 o 
   3   3 -10       67.21       62.05     28.72 o 
   4   3 -10      741.57      708.92     65.13 o 
   5   3 -10       26.40       24.86     23.97 o 
   6   3 -10     2373.62     2189.71    113.07 o 
   7   3 -10     1014.24      946.88     85.71 o 
   8   3 -10     2691.05     2467.04    124.76 o 
   9   3 -10       77.48       58.21     44.79 o 
  10   3 -10     6134.80     5965.81    291.75 o 
  11   3 -10       63.02       43.14     71.18 o 
  12   3 -10     2218.56     2066.80    324.36 o 
  13   3 -10       14.16       14.67     36.04 o 
   0   4 -10     8294.16     8225.13    353.10 o 
   1   4 -10     1546.83     1638.42     88.83 o 
   2   4 -10     6473.36     6596.75    243.35 o 
   3   4 -10      289.01      304.91     84.33 o 
   4   4 -10      545.15      465.50     68.38 o 
   5   4 -10      180.24      177.54     54.40 o 
   6   4 -10     1032.94      975.90     72.54 o 
   7   4 -10       19.91       15.63     19.20 o 
   8   4 -10     2002.67     1917.49    111.49 o 
   9   4 -10      591.08      547.55     73.86 o 
  10   4 -10     4954.08     4663.83    276.91 o 
  11   4 -10      243.48      226.01    243.97 o 
  12   4 -10      940.63      779.07    170.55 o 
   0   5 -10    16303.11    18565.04    557.15 o 
   1   5 -10     2863.56     2903.24    132.16 o 
   2   5 -10     5452.05     5467.22    191.92 o 
   3   5 -10     2927.25     2796.36    125.61 o 
   4   5 -10     2803.20     2762.51    142.41 o 
   5   5 -10       84.92       60.73     36.89 o 
   6   5 -10      796.44      729.41     84.06 o 
   7   5 -10      102.72       85.77     56.16 o 
   8   5 -10     3545.64     3100.25    244.22 o 
   9   5 -10      764.23      792.27     99.75 o 
  10   5 -10     3039.14     2953.73    251.69 o 
  11   5 -10     1080.65     1048.80    655.56 o 
   0   6 -10     6168.24     6607.13    343.49 o 
   1   6 -10      527.93      528.25    129.16 o 
   2   6 -10     5181.51     5180.27    196.69 o 
   3   6 -10      703.27      610.28     90.51 o 
   4   6 -10     1129.08     1021.81     80.40 o 
   5   6 -10       74.61       51.33     34.99 o 
   6   6 -10      290.06      256.52    142.62 o 
   7   6 -10       20.54       23.73     32.80 o 
   8   6 -10     3516.86     3335.75    266.50 o 
   9   6 -10      126.05      112.21    118.25 o 
   0   7 -10     3817.30     3527.62    292.69 o 
   1   7 -10      126.66      126.84     55.97 o 
   2   7 -10     2488.09     2365.83    133.24 o 
   3   7 -10        6.29       12.37     24.98 o 
   4   7 -10       64.20       38.84     39.04 o 
   5   7 -10       68.19       65.16     57.03 o 
   6   7 -10      304.96      264.28    133.56 o 
   7   7 -10      232.64      267.48    197.42 o 
   0   8 -10     1472.46     1405.30    167.05 o 
   1   8 -10      749.04      734.77    101.25 o 
   2   8 -10     2498.75     2274.50    161.73 o 
   2   0  -9     3191.57     2996.79    151.70 o 
   6   0  -9     8140.10     8656.32    386.69 o 
   8   0  -9     3606.61     3439.96    401.23 o 
  10   0  -9      312.08      450.29    233.99 o 
  12   0  -9     1540.07     1512.30    177.07 o 
  14   0  -9     3438.27     3454.66    420.46 o 
   1   1  -9     1193.02     1186.99     57.00 o 
   2   1  -9    10297.61    10336.52    321.47 o 
   3   1  -9     1360.80     1233.99     44.90 o 
   4   1  -9    18688.44    20970.00    380.66 o 
   5   1  -9      810.28      721.53     79.66 o 
   6   1  -9    12525.19    13048.62    280.33 o 
   7   1  -9     1046.14     1057.46     72.15 o 
   8   1  -9     3527.08     3315.78    202.55 o 
   9   1  -9     2293.42     2180.75    105.50 o 
  10   1  -9      630.48      621.65    101.71 o 
  11   1  -9      269.13      186.81    119.18 o 
  12   1  -9     2101.96     1967.09    207.73 o 
  13   1  -9       26.05       22.91     52.61 o 
  14   1  -9     3058.86     3135.71    412.06 o 
   1   2  -9     7003.88     7506.42    210.43 o 
   2   2  -9    13458.76    15136.84    230.49 o 
   3   2  -9       93.41       88.51     37.41 o 
   5   2  -9     1789.80     1804.57     72.59 o 
   6   2  -9    14752.85    15251.54    460.00 o 
   7   2  -9       29.68       36.19     23.31 o 
   8   2  -9     2535.25     2331.39    116.11 o 
   9   2  -9      509.91      488.07     51.51 o 
  10   2  -9      183.97      198.11     64.31 o 
  11   2  -9      321.33      302.99     56.74 o 
  12   2  -9      920.00      880.89     99.39 o 
  13   2  -9        2.50        7.03     29.94 o 
   1   3  -9      209.71      195.60     43.46 o 
   2   3  -9     4247.40     4053.53     97.05 o 
   3   3  -9      656.64      634.70     68.48 o 
   4   3  -9     9341.11     9398.13    303.86 o 
   5   3  -9      267.17      242.82     64.50 o 
   6   3  -9     7209.79     6998.03    300.20 o 
   7   3  -9      217.00      190.00     52.93 o 
   8   3  -9     3579.23     3386.42    148.47 o 
   9   3  -9      460.67      484.96     56.49 o 
  10   3  -9       14.22       18.23     27.71 o 
  11   3  -9      223.82      208.64     97.14 o 
  12   3  -9     1424.91     1357.23    243.78 o 
  13   3  -9      138.41      112.38    108.46 o 
   1   4  -9      161.84      172.78     64.52 o 
   2   4  -9     3807.03     3778.33    133.45 o 
   3   4  -9      119.62      140.63     56.37 o 
   4   4  -9     8765.08     8773.28    248.87 o 
   5   4  -9     1075.02     1018.39     71.15 o 
   6   4  -9     6829.51     6862.13    248.15 o 
   7   4  -9      456.09      473.57     58.09 o 
   8   4  -9     3190.60     3013.49    134.53 o 
   9   4  -9       43.52       30.65     30.04 o 
  10   4  -9      314.93      367.74     86.83 o 
  11   4  -9      104.74       75.36     82.20 o 
  12   4  -9      867.92      734.69    151.13 o 
   1   5  -9     1520.60     1496.74     89.89 o 
   2   5  -9     3627.86     3516.73    145.31 o 
   3   5  -9     1956.37     1865.33     84.24 o 
   4   5  -9     9593.08    10131.29    344.69 o 
   5   5  -9      962.69     1013.01     90.13 o 
   6   5  -9     5688.89     5807.12    276.37 o 
   7   5  -9     1706.44     1698.25    119.32 o 
   8   5  -9      733.99      635.97    129.98 o 
   9   5  -9      390.45      351.54    138.81 o 
  10   5  -9       38.37       68.72     73.26 o 
  11   5  -9       55.23       58.32     63.90 o 
   1   6  -9      232.83      267.97     89.29 o 
   2   6  -9     3525.60     3393.89    166.15 o 
   3   6  -9      908.75      883.89     93.19 o 
   4   6  -9     6050.41     6151.18    224.37 o 
   5   6  -9      502.91      490.41     72.66 o 
   6   6  -9     5830.81     5762.10    318.64 o 
   7   6  -9      103.23      113.52     92.17 o 
   8   6  -9     1612.88     1593.78    153.80 o 
   9   6  -9      908.73      796.55    137.24 o 
   1   7  -9       40.43       37.61     29.91 o 
   2   7  -9     1498.30     1459.89     96.23 o 
   3   7  -9      582.87      597.44     93.64 o 
   4   7  -9     3733.74     3753.96    179.08 o 
   5   7  -9      464.51      430.74    174.90 o 
   6   7  -9     3104.16     2874.23    210.17 o 
   7   7  -9      215.91      181.08    129.52 o 
   1   8  -9       75.77       71.15     49.39 o 
   2   8  -9     1648.95     1485.70    113.04 o 
   3   8  -9      399.32      366.51    240.67 o 
   4   0  -8     2302.79     2169.09    167.34 o 
   6   0  -8      693.12      638.21    137.40 o 
   8   0  -8    10666.12    11023.05    651.36 o 
  10   0  -8     9517.83     9561.58    580.27 o 
  12   0  -8     6351.98     6574.30    582.39 o 
  14   0  -8      527.41      457.36    108.08 o 
   0   1  -8    15709.18    17490.78    665.48 o 
   1   1  -8      137.74       89.13     26.87 o 
   3   1  -8     3165.17     3170.17     71.31 o 
   4   1  -8     3892.83     3875.31     93.92 o 
   5   1  -8     3187.19     3209.88     83.94 o 
   6   1  -8     2546.32     2351.11     74.31 o 
   7   1  -8        9.03        7.65     13.46 o 
   8   1  -8     6596.81     6760.67    227.62 o 
   9   1  -8       12.44       29.94     24.31 o 
  10   1  -8     3562.85     3421.33    205.41 o 
  11   1  -8      150.94      140.94     78.54 o 
  12   1  -8     4114.64     4057.68    274.78 o 
  13   1  -8      276.03      304.95    188.78 o 
  14   1  -8      313.51      271.86    355.91 o 
   0   2  -8    16735.49    20126.90   1332.10 o 
   1   2  -8      856.52      819.29     55.96 o 
   2   2  -8     5622.72     5859.60    152.71 o 
   3   2  -8      628.51      693.68     39.67 o 
   4   2  -8     2051.46     1925.05     71.31 o 
   5   2  -8      314.91      276.99     57.24 o 
   6   2  -8      801.12      773.57     62.18 o 
   7   2  -8      189.74      172.28     58.40 o 
   8   2  -8     1895.39     1648.02     87.06 o 
   9   2  -8     1277.92     1315.94    110.54 o 
  10   2  -8     7995.01     8440.51    366.95 o 
  11   2  -8      319.20      322.53     52.60 o 
  12   2  -8      817.60      751.13     68.00 o 
  13   2  -8       54.72       54.13     80.82 o 
  14   2  -8       34.58       45.41     88.77 o 
   0   3  -8    25133.79    32683.88   2991.01 o 
   1   3  -8     2627.03     2566.10     68.47 o 
   2   3  -8    12762.36    13618.19    195.91 o 
   3   3  -8      485.47      515.67     65.62 o 
   4   3  -8     1475.17     1367.96     66.03 o 
   5   3  -8      168.07      163.92     56.27 o 
   6   3  -8      271.88      218.67     48.50 o 
   7   3  -8      587.51      558.93     62.82 o 
   8   3  -8     6073.27     6150.44    221.16 o 
   9   3  -8     1330.28     1290.38     91.41 o 
  10   3  -8     6717.45     6588.06    260.69 o 
  11   3  -8      260.87      287.58     66.77 o 
  12   3  -8     2670.14     2790.36    184.47 o 
  13   3  -8      207.20      215.03    313.43 o 
   1   4  -8       82.02       86.77     33.78 o 
   2   4  -8    11260.86    11966.23    321.77 o 
   3   4  -8       34.20       42.27     20.09 o 
   4   4  -8     1366.56     1248.99     57.09 o 
   5   4  -8      461.12      436.55     65.39 o 
   6   4  -8     1347.57     1261.06     82.59 o 
   7   4  -8      384.88      375.23     54.80 o 
   8   4  -8     6923.82     6864.05    254.96 o 
   9   4  -8      258.62      215.41     40.69 o 
  10   4  -8     5644.14     5724.07    354.07 o 
  11   4  -8        3.40       13.49     30.66 o 
  12   4  -8     3822.07     3792.19    332.01 o 
   0   5  -8     9565.57    10148.38    458.61 o 
   1   5  -8     1263.57     1227.35     92.93 o 
   2   5  -8     2463.67     2320.27     93.38 o 
   3   5  -8       97.55       74.97     36.11 o 
   4   5  -8      856.84      796.37     82.11 o 
   5   5  -8      529.05      508.01    103.55 o 
   6   5  -8     1344.39     1350.86     86.66 o 
   7   5  -8     1782.14     1611.07     80.42 o 
   8   5  -8     2348.71     2078.05    135.14 o 
   9   5  -8       69.00       56.01     73.40 o 
  10   5  -8     6485.43     6232.75    822.00 o 
  11   5  -8       73.34       69.86     73.83 o 
   0   6  -8     2764.07     2654.74    176.80 o 
   1   6  -8      515.28      517.66     86.05 o 
   2   6  -8     4525.93     4515.79    207.05 o 
   3   6  -8      102.25      105.40     54.78 o 
   4   6  -8      631.70      575.10     95.09 o 
   5   6  -8      139.08      106.46     52.51 o 
   6   6  -8      534.94      485.09    201.51 o 
   7   6  -8      539.77      466.34    224.34 o 
   8   6  -8     3048.76     2991.53    219.46 o 
   9   6  -8      916.27      898.93    139.24 o 
  10   6  -8     2193.83     2138.33    223.07 o 
   0   7  -8     8401.14     8764.00    524.02 o 
   1   7  -8      999.19     1013.25     97.68 o 
   2   7  -8     5963.03     6331.04    278.04 o 
   3   7  -8      612.51      497.12    108.55 o 
   4   7  -8      810.45      778.55     97.88 o 
   5   7  -8        4.88       10.47     27.48 o 
   6   7  -8      380.59      272.57    174.55 o 
   7   7  -8       92.21       83.57     58.87 o 
   8   7  -8     2671.42     2780.91    219.59 o 
   0   8  -8     6439.13     6043.50    893.34 o 
   1   8  -8      215.66      192.16    107.39 o 
   2   8  -8     3122.78     3137.30    251.78 o 
   3   8  -8       22.87       14.46     34.57 o 
   4   8  -8      191.47      175.36     97.69 o 
   2   0  -7     7311.27     7393.11    126.37 o 
   4   0  -7    23635.39    22219.65    433.15 o 
   6   0  -7    24586.28    25244.13   3273.63 o 
   8   0  -7     4636.36     4262.60    290.93 o 
  10   0  -7      158.42      102.64    107.40 o 
  12   0  -7     3292.80     3141.80    272.60 o 
  14   0  -7     3799.62     3827.02    429.29 o 
   1   1  -7      217.17      247.20     22.83 o 
   2   1  -7     1360.82     1226.11     36.81 o 
   3   1  -7     1661.41     1582.34     36.67 o 
   4   1  -7    15005.97    16725.76    243.73 o 
   5   1  -7     1617.77     1539.72     55.02 o 
   6   1  -7    12008.12    12758.72    205.34 o 
   7   1  -7     1386.38     1304.59     65.71 o 
   8   1  -7     3478.12     3508.88    136.88 o 
   9   1  -7      521.54      555.79     58.35 o 
  10   1  -7      231.30      215.22     96.04 o 
  11   1  -7      197.95      223.84    136.60 o 
  12   1  -7     1563.23     1511.24    114.57 o 
  13   1  -7       93.33       51.53     58.84 o 
  14   1  -7     3237.80     3355.65    402.67 o 
   1   2  -7      584.25      577.23     34.41 o 
   2   2  -7     8633.63     8905.69    135.91 o 
   3   2  -7      280.71      280.49     32.79 o 
   4   2  -7    11571.84    11917.14    324.66 o 
   5   2  -7      587.78      583.89     54.19 o 
   6   2  -7    11922.89    12300.72    228.50 o 
   7   2  -7      156.02      180.40     65.45 o 
   8   2  -7     2799.18     2504.82    111.20 o 
   9   2  -7      295.42      264.84     56.61 o 
  10   2  -7      579.18      550.07     52.35 o 
  11   2  -7      395.20      410.73     51.00 o 
  12   2  -7     2020.64     1632.66    394.78 o 
  13   2  -7       10.47        5.60     25.80 o 
  14   2  -7     3261.18     3465.35    427.67 o 
   1   3  -7       33.75       46.20     18.64 o 
   2   3  -7     6269.11     6516.21    116.44 o 
   3   3  -7     1160.42     1164.03     43.76 o 
   4   3  -7    12639.12    13579.26    292.24 o 
   5   3  -7     1213.61     1049.41     95.96 o 
   6   3  -7    10682.89    11517.31    464.98 o 
   7   3  -7      417.06      383.30     52.86 o 
   8   3  -7     8478.68     8990.51    304.89 o 
   9   3  -7     1213.68     1249.70     81.82 o 
  10   3  -7      140.08      138.50     36.45 o 
  11   3  -7      187.14      188.66    124.17 o 
  12   3  -7     3331.07     3238.57    208.93 o 
  13   3  -7      146.90      201.30     58.62 o 
   1   4  -7       54.19       67.13     25.44 o 
   2   4  -7     4308.00     4210.50    106.75 o 
   3   4  -7     1233.67     1180.86     65.47 o 
   4   4  -7    10651.56    10645.87    304.07 o 
   5   4  -7      472.00      427.60     32.32 o 
   6   4  -7    11073.90    11530.25    365.06 o 
   7   4  -7        2.32        9.11     18.98 o 
   8   4  -7     2767.24     2773.84     98.62 o 
   9   4  -7     1206.92     1211.07     65.60 o 
  10   4  -7       97.50       59.94     55.32 o 
  11   4  -7      141.47      123.02     83.31 o 
  12   4  -7     1640.97     1603.39    127.32 o 
  13   4  -7       53.93       18.95     25.85 o 
   1   5  -7       29.88       32.93     28.59 o 
   2   5  -7     5337.22     5299.59    155.58 o 
   3   5  -7       15.96       21.46     15.99 o 
   4   5  -7     7184.37     7358.86    229.83 o 
   5   5  -7     1038.76      938.08     85.91 o 
   6   5  -7     8573.91     8968.61    325.49 o 
   7   5  -7      166.40      158.45     31.27 o 
   8   5  -7     2172.94     1948.00    174.96 o 
   9   5  -7      142.34      140.12    110.71 o 
  10   5  -7       51.50       54.66     48.36 o 
  11   5  -7      198.65      191.17    162.62 o 
  12   5  -7     1116.80     1066.29    147.57 o 
   1   6  -7      565.72      556.66     98.56 o 
   2   6  -7      568.37      569.74    117.13 o 
   3   6  -7      547.43      631.66     90.53 o 
   4   6  -7     7396.76     7187.16    277.43 o 
   5   6  -7      788.97      784.26     78.33 o 
   6   6  -7     6083.58     5955.34    265.52 o 
   7   6  -7       77.73      104.94     56.48 o 
   8   6  -7     2627.71     2682.48    202.23 o 
   9   6  -7      355.53      397.22    127.59 o 
  10   6  -7      120.95      103.86    104.31 o 
   1   7  -7       94.79       91.55     49.48 o 
   2   7  -7     1869.25     1791.98     79.85 o 
   3   7  -7      559.03      557.88     98.37 o 
   4   7  -7     6180.89     6119.74    285.14 o 
   5   7  -7      534.65      576.96    101.17 o 
   6   7  -7     5496.68     5703.89    299.97 o 
   7   7  -7      120.32      102.49     67.75 o 
   8   7  -7     1248.38     1183.18    144.88 o 
   1   8  -7      129.38       80.88     53.36 o 
   2   8  -7     2021.56     2029.86    161.38 o 
   3   8  -7      575.09      619.57     94.71 o 
   4   8  -7     3981.43     3527.14    310.07 o 
   5   8  -7      204.10      135.47    147.99 o 
   0   0  -6     1070.06      969.05     50.63 o 
   2   0  -6     8943.26     9767.81    348.44 o 
   4   0  -6     4176.92     4199.82     83.63 o 
   6   0  -6     2032.11     2035.69     95.88 o 
   8   0  -6     9159.41     9107.69    517.81 o 
  10   0  -6     9865.37    10045.75    664.24 o 
  12   0  -6     3075.82     3086.26    299.28 o 
   0   1  -6    67095.09    65053.87   3805.34 o 
   1   1  -6     7755.15     8253.95    111.82 o 
   2   1  -6     6210.10     6433.10     82.80 o 
   3   1  -6     2929.81     2969.87     49.00 o 
   4   1  -6     2969.41     2925.22     55.39 o 
   5   1  -6      803.10      827.77     36.55 o 
   6   1  -6     3023.45     3083.55     81.39 o 
   7   1  -6      238.49      253.86     44.49 o 
   8   1  -6     8816.75     9218.52    293.29 o 
   9   1  -6       60.18       68.95     41.43 o 
  10   1  -6    10554.60    11410.84    383.67 o 
  11   1  -6     1234.36     1279.48     82.31 o 
  12   1  -6     3586.52     3422.30    237.53 o 
  13   1  -6      645.64      618.28     74.89 o 
   0   2  -6    20111.48    18732.02   1006.26 o 
   1   2  -6      471.41      464.22     27.45 o 
   2   2  -6    26046.69    25902.18   1098.92 o 
   3   2  -6     2179.74     2381.96     47.70 o 
   4   2  -6     4904.54     4915.53     84.85 o 
   5   2  -6      216.28      210.10     30.84 o 
   6   2  -6     3530.43     3450.12    108.06 o 
   7   2  -6      705.56      731.71     80.38 o 
   8   2  -6     6849.61     6746.13    229.66 o 
   9   2  -6      119.96       98.81     51.09 o 
  10   2  -6    14337.44    15180.98    457.60 o 
  11   2  -6      161.56      166.36     54.61 o 
  12   2  -6     5168.92     4701.41    358.60 o 
  13   2  -6       21.14       20.45     30.31 o 
   0   3  -6    13510.16    15157.68    245.16 o 
   1   3  -6      428.54      479.25     36.59 o 
   2   3  -6    10427.71    11407.68    215.39 o 
   3   3  -6      803.16      764.38     31.99 o 
   4   3  -6     1585.73     1309.39     87.62 o 
   5   3  -6      678.76      624.81     69.67 o 
   6   3  -6      733.31      700.39     85.28 o 
   7   3  -6       36.19       38.42     30.32 o 
   8   3  -6    10853.26    11717.79    367.70 o 
   9   3  -6       60.51       78.66     52.07 o 
  10   3  -6     7256.46     7181.11    313.85 o 
  11   3  -6      664.79      687.73     93.23 o 
  12   3  -6     4367.79     4364.18    302.63 o 
  13   3  -6       63.60      128.87    107.56 o 
   0   4  -6     5916.81     5756.86    165.27 o 
   1   4  -6     2234.44     2267.79     71.93 o 
   2   4  -6     6465.21     6390.57    136.94 o 
   3   4  -6     1742.16     1803.24     66.23 o 
   4   4  -6      914.02      896.93     66.87 o 
   5   4  -6       12.75       20.85     22.48 o 
   6   4  -6     1074.68     1079.23     92.90 o 
   7   4  -6      217.70      221.92     24.56 o 
   8   4  -6     4579.99     4521.34    137.47 o 
   9   4  -6      139.06      151.09     26.93 o 
  10   4  -6     2601.57     2489.26    169.79 o 
  11   4  -6      975.52     1046.00    112.38 o 
  12   4  -6     2835.30     2827.84    228.11 o 
  13   4  -6      227.24      160.02    298.64 o 
   0   5  -6    15041.25    17005.47    648.60 o 
   1   5  -6     4945.20     4703.38    271.47 o 
   2   5  -6    11459.25    12061.32    296.75 o 
   3   5  -6       49.77       45.76     21.30 o 
   4   5  -6     2332.23     2216.78     79.01 o 
   5   5  -6      528.12      490.30     64.05 o 
   6   5  -6      498.94      521.66     54.78 o 
   7   5  -6       31.74       24.61     18.93 o 
   8   5  -6     4372.08     4331.86    242.43 o 
   9   5  -6      549.19      586.48    104.78 o 
  10   5  -6     5686.14     5745.22    386.93 o 
  11   5  -6      151.27      193.16    129.42 o 
  12   5  -6     2369.78     2306.74    308.69 o 
   0   6  -6    15763.36    16611.77    676.98 o 
   1   6  -6      770.94      781.19     70.29 o 
   2   6  -6     9287.75     9752.66    292.00 o 
   3   6  -6      776.15      761.79     53.38 o 
   4   6  -6     1640.08     1534.88     65.57 o 
   5   6  -6       59.25       55.57     33.35 o 
   6   6  -6      357.26      300.47    162.60 o 
   7   6  -6       61.48      119.67     58.14 o 
   8   6  -6     4398.63     4262.50    307.80 o 
   9   6  -6      295.67      248.78    220.93 o 
  10   6  -6     6180.15     6633.53    371.22 o 
   0   7  -6     1419.64     1376.75    141.92 o 
   1   7  -6      233.54      235.30     58.40 o 
   2   7  -6     2840.75     2732.89    109.55 o 
   3   7  -6       48.36       51.67     33.54 o 
   4   7  -6      297.28      252.36    136.77 o 
   5   7  -6      279.33      294.24    179.31 o 
   6   7  -6      537.41      458.39     97.09 o 
   7   7  -6      132.34       96.42    100.30 o 
   8   7  -6     2080.77     2014.92    205.36 o 
   9   7  -6      216.83      164.15    211.53 o 
   0   8  -6     8720.82     7454.77   1459.11 o 
   1   8  -6      665.30      693.08    102.26 o 
   2   8  -6     1314.66     1217.52    104.60 o 
   3   8  -6      774.09      686.07     93.62 o 
   4   8  -6      711.70      547.47    299.99 o 
   5   8  -6        9.87       16.43     53.27 o 
   6   8  -6      296.03      282.31    254.15 o 
   8   0  -5     8451.14     8233.22    373.71 o 
  10   0  -5       33.42       14.07     31.72 o 
  12   0  -5     3053.12     2971.74    271.38 o 
   1   1  -5    38474.68    34367.57    409.19 o 
   3   1  -5     1233.51     1179.54     31.83 o 
   4   1  -5    23394.95    21881.88    436.38 o 
   5   1  -5     2783.84     2650.60     48.64 o 
   6   1  -5    11356.58    11405.56    197.45 o 
   7   1  -5      880.11      758.75     60.75 o 
   8   1  -5     7740.41     8260.09    268.01 o 
   9   1  -5      612.34      604.61     66.11 o 
  10   1  -5       73.31       66.01     47.25 o 
  11   1  -5      330.52      315.05    144.60 o 
  12   1  -5     1608.93     1556.41    138.97 o 
   1   2  -5     1316.09     1282.92     27.90 o 
   3   2  -5     2061.50     2209.98     42.91 o 
   4   2  -5    32082.21    30709.13    500.80 o 
   5   2  -5      589.68      574.23     31.16 o 
   6   2  -5    16452.78    17563.04    388.15 o 
   7   2  -5      482.07      477.26     50.06 o 
   8   2  -5     5497.94     5321.81    189.56 o 
   9   2  -5      101.77       93.12     42.28 o 
  10   2  -5     1062.94      935.25     72.95 o 
  11   2  -5      670.80      546.12     56.65 o 
  12   2  -5     2320.81     2194.96    150.84 o 
  13   2  -5      263.26      213.38    220.24 o 
  14   2  -5     3655.28     3670.69    404.93 o 
   1   3  -5      662.32      604.55     31.36 o 
   2   3  -5     4511.37     4623.37     72.68 o 
   3   3  -5      418.76      397.48     25.10 o 
   4   3  -5    18605.96    20696.94    344.48 o 
   5   3  -5     3362.47     3516.87     81.76 o 
   6   3  -5    15124.35    16055.66    353.14 o 
   7   3  -5     1671.44     1623.81     67.46 o 
   8   3  -5     2711.61     2693.15    115.06 o 
   9   3  -5      124.65      104.86     32.62 o 
  10   3  -5       89.22       88.70     56.89 o 
  11   3  -5      804.35      806.84    111.89 o 
  12   3  -5      671.74      600.07    228.69 o 
  13   3  -5       52.26       65.77    123.39 o 
  14   3  -5     3893.41     3688.86    429.46 o 
   1   4  -5       98.30      102.48     39.76 o 
   2   4  -5     4762.89     4592.96     96.45 o 
   3   4  -5     2287.92     2460.31     67.40 o 
   4   4  -5    13271.49    13449.71    575.54 o 
   5   4  -5      632.56      558.10     41.24 o 
   6   4  -5     9940.47     8788.15    920.52 o 
   7   4  -5      520.70      504.87     36.76 o 
   8   4  -5     3047.36     2906.25    119.59 o 
   9   4  -5      336.24      348.47    166.15 o 
  10   4  -5      356.55      408.40    148.65 o 
  11   4  -5      139.35      141.53     87.19 o 
  12   4  -5     1141.11     1177.05    153.04 o 
  13   4  -5      163.49      113.19    148.67 o 
   1   5  -5      532.42      545.01     46.78 o 
   2   5  -5     6121.28     6207.91    177.36 o 
   3   5  -5      109.44      116.97     46.87 o 
   4   5  -5    10995.91    11383.81    245.78 o 
   5   5  -5     1564.02     1478.14     73.23 o 
   6   5  -5     7708.75     8262.27    276.71 o 
   7   5  -5     1196.60     1175.20    108.57 o 
   8   5  -5     2735.87     2620.49    193.95 o 
   9   5  -5      669.23      569.24     88.16 o 
  10   5  -5      190.45      146.84    100.16 o 
  11   5  -5      590.26      665.93    139.72 o 
  12   5  -5     1345.14     1201.43    181.14 o 
   1   6  -5     1749.69     1692.57     91.69 o 
   2   6  -5     2638.57     2544.65     88.14 o 
   3   6  -5      279.73      287.71     40.38 o 
   4   6  -5     7812.11     7530.78    284.37 o 
   5   6  -5     1430.73     1532.92    113.40 o 
   6   6  -5     4877.20     4933.03    222.98 o 
   7   6  -5      176.97      184.30     92.36 o 
   8   6  -5     2934.20     2772.47    188.35 o 
   9   6  -5       65.13       63.26     78.17 o 
  10   6  -5       79.36       77.25    116.90 o 
  11   6  -5      230.52      203.07    259.09 o 
   1   7  -5      103.83      124.68     56.09 o 
   2   7  -5     5266.96     4983.51    215.37 o 
   3   7  -5      439.45      429.24    181.73 o 
   4   7  -5     3295.53     2744.92    342.41 o 
   5   7  -5      661.23      800.58    229.57 o 
   6   7  -5     4093.05     4126.27    297.06 o 
   7   7  -5      364.19      415.76    219.68 o 
   8   7  -5     2082.45     2083.28    198.28 o 
   9   7  -5       41.23       38.97     48.73 o 
   1   8  -5      644.39      573.83     67.24 o 
   2   8  -5     1033.83      965.83     91.08 o 
   3   8  -5      286.83      312.10    145.24 o 
   4   8  -5     3717.48     3676.95    240.27 o 
   5   8  -5     1078.97     1020.60    105.51 o 
   6   8  -5     2461.69     2444.37    215.01 o 
   0   0  -4    13773.67    12430.33    465.96 o 
   2   0  -4    88144.52    78034.30   4566.99 o 
   4   0  -4     8974.07     9641.20     96.56 o 
   6   0  -4     2332.92     2329.51    102.63 o 
   8   0  -4     5195.56     5093.47    297.18 o 
  10   0  -4    12149.72    12657.35    703.72 o 
   0   1  -4   126175.48   128231.20   7474.04 o 
   1   1  -4     9232.87     9716.55    586.39 o 
   2   1  -4    15867.55    13703.04    508.63 o 
   3   1  -4     2792.53     2744.65     78.76 o 
   4   1  -4     2071.93     2083.61     35.75 o 
   5   1  -4      869.13      928.21     35.73 o 
   6   1  -4      877.70      852.17     40.79 o 
   7   1  -4      662.79      660.07     44.50 o 
   8   1  -4     7653.73     7743.68    203.41 o 
   9   1  -4       18.34       26.10     18.71 o 
  10   1  -4    11861.51    13051.29    304.50 o 
  11   1  -4      792.14      794.94     67.11 o 
   0   2  -4    15859.85    14785.84    929.09 o 
   1   2  -4     1139.79     1139.19     26.12 o 
   3   2  -4     1435.12     1472.89     39.54 o 
   4   2  -4     2147.46     2031.99     63.23 o 
   5   2  -4       98.11      115.83     29.53 o 
   6   2  -4     2439.39     2448.59     67.10 o 
   7   2  -4      228.83      210.13     36.85 o 
   8   2  -4     9017.86     9316.00    229.25 o 
   9   2  -4      365.37      348.52     36.80 o 
  10   2  -4     2818.64     2576.59    103.38 o 
  11   2  -4     1062.45     1046.38     99.00 o 
  12   2  -4     3825.20     3495.21    266.35 o 
  13   2  -4       87.52      100.97    133.96 o 
  14   2  -4      248.56      184.32    285.64 o 
   1   3  -4     2006.84     1874.47     36.87 o 
   2   3  -4    21546.77    23199.43    687.14 o 
   3   3  -4       49.84      101.91     26.86 o 
   4   3  -4     3032.09     3042.16     72.70 o 
   5   3  -4      242.43      246.25     22.85 o 
   6   3  -4     1585.98     1457.52     41.82 o 
   7   3  -4      601.45      590.81     32.87 o 
   8   3  -4     7386.44     7349.20    177.13 o 
   9   3  -4     2007.59     1940.08     62.92 o 
  10   3  -4     7860.87     8147.20    358.26 o 
  11   3  -4      487.41      445.69     91.08 o 
  12   3  -4     3750.30     3454.06    317.38 o 
  13   3  -4      471.60      483.92    117.02 o 
  14   3  -4      900.13      790.31    116.76 o 
   0   4  -4    27489.96    33722.77   2517.81 o 
   1   4  -4      147.83      129.40     42.00 o 
   3   4  -4      224.25      253.83     39.08 o 
   4   4  -4     2519.87     2347.85     73.83 o 
   5   4  -4      389.79      390.78     36.39 o 
   6   4  -4     1323.66     1258.00     57.32 o 
   7   4  -4     1391.17     1416.21     51.78 o 
   8   4  -4     5153.62     5173.77    190.54 o 
   9   4  -4      969.10      981.81    110.24 o 
  10   4  -4    11345.16    11986.48   1106.23 o 
  11   4  -4      199.39      148.55    140.20 o 
  12   4  -4     5227.36     5604.26    432.80 o 
  13   4  -4      138.94       84.79    101.05 o 
   0   5  -4     9772.20    10520.13    425.26 o 
   1   5  -4        1.77        5.56     13.54 o 
   2   5  -4     4140.84     3987.53    128.35 o 
   3   5  -4      830.56      739.12     43.94 o 
   4   5  -4      426.86      426.62     26.62 o 
   5   5  -4      219.12      213.43     41.68 o 
   6   5  -4     1215.60     1046.61     91.69 o 
   7   5  -4       54.10       68.52     45.21 o 
   8   5  -4     5226.46     5356.09    323.85 o 
   9   5  -4      812.76      817.59    141.27 o 
  10   5  -4     2587.18     2670.13    293.16 o 
  11   5  -4        2.61       12.99     42.09 o 
  12   5  -4     1780.59     1826.21    252.68 o 
   0   6  -4    13948.58    15347.90    613.13 o 
   1   6  -4      433.45      417.85     50.08 o 
   2   6  -4      949.61      853.32     58.38 o 
   3   6  -4     1348.98     1307.93     81.02 o 
   4   6  -4      364.76      322.79     41.65 o 
   5   6  -4       62.35       37.85     32.77 o 
   6   6  -4      981.64      835.07     79.62 o 
   7   6  -4      950.85      801.26    119.15 o 
   8   6  -4     2506.74     2404.71    192.64 o 
   9   6  -4      209.82      235.65    150.35 o 
  10   6  -4     4181.21     4677.58    464.02 o 
  11   6  -4      455.47      446.39    113.10 o 
   0   7  -4     6327.95     6197.59    350.15 o 
   1   7  -4     1673.56     1553.98     75.01 o 
   2   7  -4     8564.34     8746.54    273.35 o 
   3   7  -4      344.88      311.39     45.00 o 
   4   7  -4      353.26      309.69    170.31 o 
   5   7  -4      237.72      180.73    113.56 o 
   6   7  -4      994.40     1058.61    127.03 o 
   7   7  -4      456.81      432.99    237.09 o 
   8   7  -4     2396.31     2488.16    229.90 o 
   9   7  -4      834.33      935.93    142.59 o 
   0   8  -4     6682.08     6378.17    333.43 o 
   1   8  -4       28.91       32.44     49.22 o 
   2   8  -4     3258.38     3062.91    189.52 o 
   3   8  -4        1.90        7.39     27.29 o 
   4   8  -4      495.65      528.69    112.68 o 
   5   8  -4      167.30      109.62     80.54 o 
   6   8  -4      591.09      565.52    103.89 o 
   4   0  -3    25086.35    20715.94    320.16 o 
   6   0  -3    21599.98    19891.82    358.30 o 
   8   0  -3     3311.88     2992.24    245.07 o 
  10   0  -3      407.62      404.85     92.49 o 
   1   1  -3      626.97      586.14     16.80 o 
   2   1  -3     7665.98     6984.64    577.37 o 
   3   1  -3     5307.94     5475.21     84.12 o 
   5   1  -3      784.68      723.28     38.50 o 
   6   1  -3    19939.51    20013.73    575.24 o 
   7   1  -3     2649.69     2408.26     65.68 o 
   8   1  -3     5037.94     4890.28    121.57 o 
   9   1  -3      200.65      164.80     39.73 o 
  10   1  -3      212.03      224.86     53.81 o 
  11   1  -3      310.73      359.40    191.42 o 
  12   1  -3     2919.56     2811.72    338.59 o 
   1   2  -3      382.78      365.88     15.84 o 
   2   2  -3     4722.35     4732.29     60.79 o 
   3   2  -3     1301.13     1245.41     24.32 o 
   4   2  -3    15778.23    15302.33   1191.02 o 
   5   2  -3      212.22      177.94     22.92 o 
   6   2  -3    18709.97    18540.65   1626.09 o 
   7   2  -3     1260.12     1223.95     39.63 o 
   8   2  -3     5872.58     5732.46    147.57 o 
   9   2  -3      933.98      820.23     57.76 o 
  10   2  -3      134.62      114.71     46.78 o 
  11   2  -3      216.43      176.12    169.17 o 
  12   2  -3     4271.53     3871.27    297.78 o 
  13   2  -3      139.29      115.33    134.86 o 
  14   2  -3     3540.42     3627.91    387.11 o 
   1   3  -3     1265.77     1292.79     28.00 o 
   2   3  -3     8013.00     8334.35    107.08 o 
   3   3  -3     1993.59     1971.45     52.83 o 
   4   3  -3    12679.98    13859.48    204.08 o 
   5   3  -3     1947.85     2103.92     53.02 o 
   6   3  -3    13424.82    14100.79    214.59 o 
   7   3  -3      941.74      909.23     50.13 o 
   8   3  -3     3997.52     3841.34    152.01 o 
   9   3  -3      274.05      238.59     51.57 o 
  10   3  -3      142.13      191.40    152.93 o 
  11   3  -3     1480.32     1469.34    145.84 o 
  12   3  -3     1394.80     1319.28    144.92 o 
  13   3  -3      138.01      103.06    192.33 o 
  14   3  -3     2754.47     2561.97    308.52 o 
   1   4  -3      128.04      132.00     30.03 o 
   2   4  -3    10839.40    11660.34    163.57 o 
   3   4  -3      119.18      130.83     21.42 o 
   4   4  -3    15580.81    17178.89    315.98 o 
   5   4  -3      124.39      106.69     43.52 o 
   6   4  -3    11578.41    11743.34    265.82 o 
   7   4  -3      286.47      305.57     43.68 o 
   8   4  -3     8396.74     8631.34    286.46 o 
   9   4  -3      526.73      521.31     88.44 o 
  10   4  -3      325.51      428.34    348.45 o 
  11   4  -3      242.73      246.21    268.65 o 
  12   4  -3     1847.99     1950.17    217.21 o 
  13   4  -3      136.46      110.75    156.61 o 
   1   5  -3       74.43       66.18     26.19 o 
   2   5  -3     3212.34     3010.95     81.95 o 
   3   5  -3     1153.45     1056.38     44.29 o 
   4   5  -3    10219.32    10385.57    211.71 o 
   5   5  -3     1247.92     1167.32     69.53 o 
   6   5  -3     8077.81     8193.89    208.46 o 
   7   5  -3       39.64       28.65     39.13 o 
   8   5  -3     4426.97     4739.10    406.16 o 
   9   5  -3      268.01      298.69    180.10 o 
  10   5  -3      131.78      193.77    185.24 o 
  11   5  -3      205.94      157.45    236.31 o 
  12   5  -3     1705.29     1628.71    185.46 o 
   1   6  -3      214.02      188.14     43.60 o 
   2   6  -3     2785.62     2630.57    111.72 o 
   3   6  -3     1295.67     1163.90     80.75 o 
   4   6  -3     6943.39     6633.21    215.99 o 
   5   6  -3      264.15      344.74    177.47 o 
   6   6  -3     6922.02     7522.40    422.45 o 
   7   6  -3      305.09      314.66    192.74 o 
   8   6  -3     2225.09     2130.28    147.42 o 
   9   6  -3      232.53      199.75    113.18 o 
  10   6  -3      217.54      162.04     96.93 o 
  11   6  -3      137.33      132.79    213.43 o 
   1   7  -3     1051.86      940.66     59.09 o 
   2   7  -3     3015.83     2697.60    128.95 o 
   3   7  -3      699.05      658.92     60.66 o 
   4   7  -3     7110.44     7238.96    319.51 o 
   5   7  -3      511.76      528.46     81.15 o 
   6   7  -3     7679.35     7976.69    415.70 o 
   7   7  -3      530.64      529.28    110.27 o 
   8   7  -3     1993.91     2071.55    159.59 o 
   9   7  -3       75.17      115.18     81.23 o 
   1   8  -3      159.77      108.51     70.74 o 
   2   8  -3      776.38      717.90     88.78 o 
   3   8  -3     1399.35     1376.95    115.05 o 
   4   8  -3     5481.03     5534.95    314.76 o 
   5   8  -3      562.47      536.07    185.34 o 
   6   8  -3     4055.39     4270.72    282.13 o 
   7   8  -3      457.84      447.20    131.74 o 
   2   0  -2      659.70      645.66     27.44 o 
   4   0  -2     2518.10     2364.75     52.45 o 
   8   0  -2     9692.08     9937.73    299.89 o 
   0   1  -2     6320.81     6241.77    170.25 o 
   1   1  -2      166.86      160.09     11.29 o 
   3   1  -2     2552.32     2530.97     44.55 o 
   4   1  -2     5519.07     5785.79     86.98 o 
   5   1  -2     1819.10     1835.13     36.46 o 
   6   1  -2     4231.17     4323.38     64.53 o 
   7   1  -2      153.89      136.77     33.38 o 
   8   1  -2    11723.00    12221.25    207.49 o 
   9   1  -2      789.47      764.84     58.52 o 
  10   1  -2    12036.96     9800.74   2450.73 o 
  11   1  -2      522.54      523.50    102.29 o 
  12   1  -2     4650.54     4668.56    394.98 o 
   0   2  -2    50175.34    44270.93    617.27 o 
   1   2  -2      442.54      448.24     15.44 o 
   2   2  -2    34460.45    27986.01    793.25 o 
   3   2  -2        5.09       11.09      6.50 o 
   4   2  -2     4855.90     4816.41     68.88 o 
   5   2  -2      441.22      484.15     39.52 o 
   6   2  -2      694.92      633.86     24.54 o 
   7   2  -2      188.62      170.11     16.46 o 
   8   2  -2    13669.61    14878.71    272.47 o 
   9   2  -2       70.73       74.80     32.83 o 
  10   2  -2    11216.76    11687.16    429.77 o 
  11   2  -2      317.68      269.88    247.09 o 
  12   2  -2     6453.59     5995.59    487.19 o 
  13   2  -2       14.53       26.64     72.97 o 
  14   2  -2      347.37      406.92    210.09 o 
  15   2  -2       18.01       15.32     41.31 o 
   0   3  -2    18610.69    17011.85    263.56 o 
   1   3  -2      195.52      165.85     16.66 o 
   2   3  -2     9335.02     9812.54     99.51 o 
   3   3  -2      433.47      417.70     22.91 o 
   4   3  -2     1219.23     1110.96     32.61 o 
   5   3  -2      212.90      199.57     12.96 o 
   6   3  -2      813.41      679.28     67.27 o 
   7   3  -2      344.45      286.51     38.89 o 
   8   3  -2     6957.96     6726.41    308.16 o 
   9   3  -2      268.77      241.26     69.27 o 
  10   3  -2     8587.39     9256.35    532.47 o 
  11   3  -2      266.95      293.71    222.07 o 
  12   3  -2     3008.19     2863.84    289.55 o 
  13   3  -2      675.57      615.55    114.22 o 
  14   3  -2      107.85       66.82    106.76 o 
   0   4  -2     9904.69    10130.40    197.97 o 
   1   4  -2     2207.41     2128.93     46.56 o 
   2   4  -2     4026.92     3817.66     62.54 o 
   3   4  -2      356.34      331.17     20.33 o 
   4   4  -2      464.13      453.07     42.72 o 
   5   4  -2      317.78      294.89     34.83 o 
   6   4  -2      698.86      616.70     47.61 o 
   7   4  -2      504.23      433.07     46.73 o 
   8   4  -2     6486.42     6355.63    248.13 o 
   9   4  -2     1340.66     1528.36    170.11 o 
  10   4  -2     8599.57     9374.63    699.00 o 
  11   4  -2      214.50      240.84    179.50 o 
  12   4  -2     1977.69     1954.87    215.26 o 
  13   4  -2        6.33       25.42     70.87 o 
   0   5  -2    18548.66    19807.02    513.37 o 
   1   5  -2     2412.41     2411.24     83.24 o 
   2   5  -2    12627.19    12833.44    479.74 o 
   3   5  -2     1202.33     1118.44     50.90 o 
   4   5  -2     1938.88     1838.74     73.37 o 
   5   5  -2       28.16       44.65     37.79 o 
   6   5  -2      679.08      610.68    125.48 o 
   7   5  -2      452.00      474.24     88.67 o 
   8   5  -2     5870.76     6194.67    402.04 o 
   9   5  -2     1501.33     1520.80    196.31 o 
  10   5  -2     8203.11     9298.33    738.28 o 
  11   5  -2      918.40      927.24    170.15 o 
  12   5  -2     3584.17     4150.64    468.26 o 
   0   6  -2    16736.58    17019.65   1062.70 o 
   1   6  -2      433.51      406.71     48.99 o 
   2   6  -2    10935.47    11094.42    297.09 o 
   3   6  -2        9.09        9.89      9.58 o 
   4   6  -2     3676.56     2891.93    454.59 o 
   5   6  -2      405.35      482.85    244.00 o 
   6   6  -2     1149.60     1242.22    115.82 o 
   7   6  -2      319.65      328.53    173.55 o 
   8   6  -2     3435.11     3319.60    284.38 o 
   9   6  -2      100.30       85.65     68.46 o 
  10   6  -2     5180.51     5414.06    315.01 o 
  11   6  -2        8.87       23.83     38.64 o 
   0   7  -2     7645.38     7855.86    423.68 o 
   1   7  -2      178.26      174.12     79.08 o 
   2   7  -2     3200.17     2973.75    138.06 o 
   3   7  -2      166.43      192.26     36.39 o 
   4   7  -2     2077.68     2020.70    131.76 o 
   5   7  -2       27.07       31.04     31.06 o 
   6   7  -2      600.53      592.55    106.04 o 
   7   7  -2      437.08      419.57     99.88 o 
   8   7  -2     2309.66     2428.03    183.82 o 
   9   7  -2        0.11        6.81     43.23 o 
   0   8  -2     1349.42     1261.63    107.16 o 
   1   8  -2     1897.34     1867.78     85.41 o 
   2   8  -2     3590.92     3407.56    185.18 o 
   3   8  -2      661.03      623.50     82.64 o 
   4   8  -2      662.06      531.31    123.78 o 
   5   8  -2      163.22      111.19     60.04 o 
   6   8  -2      260.63      243.63     99.21 o 
   7   8  -2      178.52      137.47    112.91 o 
   0   9  -2     7017.53     7101.79    372.27 o 
   1   9  -2      977.68      925.16     95.94 o 
   8   0  -1    10690.64    11635.23    336.85 o 
  10   0  -1      735.74      772.58    165.65 o 
   1   1  -1     2028.87     2238.90     25.64 o 
   3   1  -1     2182.45     2133.24     25.94 o 
   5   1  -1     1410.63     1283.59     24.01 o 
   6   1  -1    19998.84    18679.29    447.10 o 
   7   1  -1      143.75      171.24     23.26 o 
   8   1  -1     5151.95     4523.98    102.95 o 
   9   1  -1      368.76      339.90     36.68 o 
  10   1  -1       17.17        8.46     12.60 o 
  11   1  -1      109.20      130.44    104.92 o 
  12   1  -1     2904.96     2746.92    285.35 o 
   1   2  -1     2232.95     2151.59     29.07 o 
   2   2  -1     9612.68     8345.54    732.84 o 
   3   2  -1      657.36      605.47     15.39 o 
   4   2  -1    23432.28    21672.73   2166.34 o 
   5   2  -1      823.72      753.55     41.92 o 
   6   2  -1    18794.48    18743.95    837.57 o 
   7   2  -1      173.98      166.57     15.48 o 
   8   2  -1     6082.71     6437.99    121.92 o 
   9   2  -1      529.17      520.83     37.55 o 
  10   2  -1     1632.35     1641.42     72.70 o 
  11   2  -1      321.45      322.24     59.61 o 
  12   2  -1      709.23      680.35    123.26 o 
  13   2  -1      334.08      270.01    214.35 o 
  14   2  -1     4333.78     4455.88    455.94 o 
  15   2  -1      123.97       80.95    154.73 o 
   1   3  -1      546.14      475.71     22.54 o 
   2   3  -1     8639.93     8692.03    123.19 o 
   3   3  -1     8548.73     9379.33    289.22 o 
   4   3  -1    26410.12    21655.82    547.81 o 
   5   3  -1     3589.27     3651.55     81.28 o 
   6   3  -1    15985.11    15910.52    787.42 o 
   7   3  -1     1187.95     1199.27     61.65 o 
   8   3  -1     3524.05     3354.55    138.57 o 
   9   3  -1     3839.40     3722.53    149.88 o 
  10   3  -1      599.22      622.77    106.07 o 
  11   3  -1       42.45       39.97     66.80 o 
  12   3  -1     2732.53     2899.64    295.65 o 
  13   3  -1      323.37      304.60    211.37 o 
  14   3  -1     3660.66     3384.61    391.40 o 
   1   4  -1      870.40      830.29     33.17 o 
   2   4  -1     3101.79     2879.58     66.66 o 
   3   4  -1      349.98      323.60     18.73 o 
   4   4  -1    14235.48    13594.58    850.27 o 
   5   4  -1     2481.55     2583.67    100.16 o 
   6   4  -1    12708.29    14015.86    494.00 o 
   7   4  -1      280.74      284.05     23.87 o 
   8   4  -1     3337.21     3494.03    145.88 o 
   9   4  -1      851.97      940.63    131.28 o 
  10   4  -1      105.28      134.41    155.90 o 
  11   4  -1      723.76      719.18    131.07 o 
  12   4  -1     1910.13     1880.11    180.33 o 
  13   4  -1      137.77      157.41    204.72 o 
  14   4  -1     2767.33     2762.20    285.81 o 
   1   5  -1      390.00      366.49     41.22 o 
   2   5  -1     5987.22     5631.63    202.83 o 
   3   5  -1      551.96      524.30     30.05 o 
   4   5  -1     9136.24     9271.99    255.31 o 
   5   5  -1      477.70      507.03     79.09 o 
   6   5  -1     8985.09     9132.96    377.36 o 
   7   5  -1      465.22      453.57     95.19 o 
   8   5  -1     3446.54     3556.18    285.07 o 
   9   5  -1      189.73      248.12    164.92 o 
  10   5  -1      233.62      258.92    190.48 o 
  11   5  -1       95.86       78.46     66.70 o 
  12   5  -1     1148.63     1202.63    142.55 o 
  13   5  -1      112.49       96.18    117.03 o 
   1   6  -1      314.92      287.52     44.12 o 
   2   6  -1     8617.88     8527.52    221.98 o 
   3   6  -1     1426.56     1441.38     65.42 o 
   4   6  -1     7579.89     7271.23    250.45 o 
   5   6  -1     1045.47     1124.65     55.24 o 
   6   6  -1     6524.27     6851.18    324.69 o 
   7   6  -1      805.07      808.06     99.67 o 
   8   6  -1     2590.33     2599.47    162.02 o 
   9   6  -1      357.01      354.71    165.57 o 
  10   6  -1      181.42      176.98    133.46 o 
  11   6  -1      273.71      279.19     92.80 o 
   1   7  -1      180.58      156.07     41.04 o 
   2   7  -1      709.00      609.92     50.17 o 
   3   7  -1      932.91      958.84     65.79 o 
   4   7  -1     6697.15     6746.66    273.38 o 
   5   7  -1     1374.15     1419.77    124.92 o 
   6   7  -1     4146.20     4216.72    247.01 o 
   7   7  -1      365.59      435.46    181.91 o 
   8   7  -1     1726.84     1717.75    129.89 o 
   9   7  -1       70.42       74.71     64.15 o 
   1   8  -1       56.55       78.17     55.60 o 
   2   8  -1     2526.22     2379.35    153.83 o 
   3   8  -1      473.67      340.89    127.59 o 
   4   8  -1     3477.60     3410.88    187.28 o 
   5   8  -1      552.01      610.74     71.85 o 
   6   8  -1     4962.82     4864.47    313.26 o 
   7   8  -1      174.89      118.97    113.81 o 
   1   9  -1       30.02       12.81     40.82 o 
   2   0   0     9760.33     7524.00    429.02 o 
   6   0   0      983.28      871.23     46.44 o 
   8   0   0     7267.26     6689.83    291.89 o 
  10   0   0    18641.64    19972.15    584.55 o 
  12   0   0     6070.44     6084.50    505.02 o 
  14   0   0     2136.65     2214.25    220.86 o 
   1   1   0      192.19      230.51      9.21 o 
   3   1   0      115.97       90.54      7.08 o 
   4   1   0     3800.13     3538.96     40.54 o 
   5   1   0      286.24      334.52     18.75 o 
   6   1   0     1587.08     1627.23     33.17 o 
   7   1   0     2548.67     2806.92     61.90 o 
   8   1   0     4731.01     4633.26    103.36 o 
   9   1   0      812.88      807.50     47.64 o 
  10   1   0    10847.20    10382.82    508.99 o 
  11   1   0       69.28      100.02     56.41 o 
  12   1   0     3342.32     3300.27    192.44 o 
  13   1   0      358.91      382.85     77.12 o 
  14   1   0      410.76      325.26     69.98 o 
  15   1   0      269.63      217.27     58.21 o 
   1   2   0        1.80       14.50      7.50 o 
   2   2   0    17746.45    17076.64   2047.56 o 
   3   2   0        5.51        3.25      6.12 o 
   4   2   0      499.95      622.96     32.04 o 
   5   2   0       73.48       67.71     13.97 o 
   6   2   0     2038.56     1967.80     55.67 o 
   7   2   0      183.48      203.47     24.08 o 
   8   2   0     6341.85     6332.55    150.64 o 
   9   2   0       11.30       17.76     11.00 o 
  10   2   0     9888.33     9952.63    280.44 o 
  11   2   0        1.56        5.77     17.88 o 
  12   2   0     3413.53     3463.00    161.49 o 
  13   2   0      183.93      118.74     40.70 o 
  14   2   0      301.48      173.74    161.56 o 
  15   2   0        0.93       10.03     40.48 o 
   0   3   0    37314.23    29186.71   3070.63 o 
   1   3   0      432.92      403.67     17.23 o 
   2   3   0    31796.13    27971.82   1356.06 o 
   3   3   0     6653.40     5804.02    818.35 o 
   4   3   0     3600.52     3405.37     99.24 o 
   5   3   0        0.50        2.31      3.49 o 
   6   3   0     4740.40     5127.30     88.16 o 
   7   3   0      117.51      106.03     15.74 o 
   8   3   0    10308.24    10840.81    290.33 o 
   9   3   0     2064.10     2091.40     79.44 o 
  10   3   0     4301.24     4180.27    247.03 o 
  11   3   0     4437.24     4665.27    217.59 o 
  12   3   0     7713.26     7781.27    455.35 o 
  13   3   0      859.10      980.51    106.64 o 
  14   3   0     2013.29     2219.43    214.18 o 
   0   4   0    31429.51    35102.94   2820.47 o 
   1   4   0      566.42      492.55     23.18 o 
   2   4   0    17810.54    19826.03    635.41 o 
   3   4   0     3120.39     3349.42    103.71 o 
   4   4   0     4487.15     4418.84    164.84 o 
   5   4   0       52.34       60.95     15.41 o 
   6   4   0     1213.79     1017.27     97.99 o 
   7   4   0      278.90      314.62     93.72 o 
   8   4   0    11738.99    12876.25    366.11 o 
   9   4   0     1210.52     1200.32    107.00 o 
  10   4   0     1718.93     1694.69    178.24 o 
  11   4   0       31.54       32.33     47.80 o 
  12   4   0     4754.30     4927.32    387.25 o 
  13   4   0       49.79       92.50     82.82 o 
  14   4   0      795.35     1073.93    138.98 o 
   0   5   0     9102.61     9959.95    298.33 o 
   1   5   0        3.22       19.05     11.27 o 
   2   5   0    11066.22    11295.24    184.10 o 
   3   5   0       35.03       14.98      9.36 o 
   4   5   0       46.80       54.86     23.73 o 
   5   5   0       69.36       41.86     23.95 o 
   6   5   0      375.35      302.58     69.48 o 
   7   5   0      789.86      751.32    100.06 o 
   8   5   0     2332.95     2424.84    164.14 o 
   9   5   0        2.09       14.03     26.45 o 
  10   5   0     7856.69     8473.85    492.18 o 
  11   5   0       15.53       37.33     37.14 o 
  12   5   0     2952.26     3325.47    265.42 o 
  13   5   0       68.38       59.43     79.92 o 
   0   6   0     3052.80     3240.86    174.95 o 
   1   6   0     2203.28     2093.95     94.13 o 
   2   6   0     3902.58     3623.81    114.32 o 
   3   6   0      660.49      577.48     41.02 o 
   4   6   0      107.84       87.91     35.38 o 
   5   6   0      156.92      125.65     26.82 o 
   6   6   0      774.15      681.25     90.42 o 
   7   6   0        1.90       12.90     26.60 o 
   8   6   0     2419.94     2459.31    177.35 o 
   9   6   0     1960.09     2070.28    156.65 o 
  10   6   0     5576.62     5596.70    318.10 o 
  11   6   0      610.70      703.15     86.91 o 
   0   7   0    25533.44    29370.17   1115.06 o 
   1   7   0       81.87      114.61     68.00 o 
   2   7   0     1059.81      909.98     61.31 o 
   3   7   0     1755.98     1785.54     95.42 o 
   4   7   0      633.05      688.43     68.33 o 
   5   7   0        1.36       12.98     31.18 o 
   6   7   0     1051.09     1035.09     89.50 o 
   7   7   0      578.18      552.94    206.38 o 
   8   7   0     3571.54     3556.08    230.30 o 
   9   7   0      798.39      933.70    114.52 o 
   0   8   0     4405.04     4224.99    283.67 o 
   1   8   0      147.92      109.24     80.47 o 
   2   8   0     5531.57     4891.05    366.89 o 
   3   8   0      120.29       98.17     58.89 o 
   4   8   0      590.07      549.28    101.43 o 
   5   8   0      165.88      170.45     92.74 o 
   6   8   0      400.56      362.09    161.33 o 
   7   8   0      738.40      625.90    133.11 o 
   0   9   0     1038.11      938.74    181.74 o 
   1   9   0      403.83      380.78     85.54 o 
   2   9   0     1203.97     1162.37    102.54 o 
   4   0   1    35821.18    29446.96    655.16 o 
   6   0   1    20179.03    20990.55    343.06 o 
   8   0   1    10587.39    12360.46    337.75 o 
  10   0   1      747.07      817.63    245.40 o 
  12   0   1     3831.24     3551.46    241.85 o 
  14   0   1     4065.70     4188.35    249.05 o 
   1   1   1     2028.30     2190.72     47.30 o 
   3   1   1     2241.34     2204.43     31.95 o 
   5   1   1     1403.42     1293.84     25.76 o 
   6   1   1    19702.12    18267.59    649.47 o 
   7   1   1      120.00      142.29     14.72 o 
   8   1   1     5357.03     4953.25    114.78 o 
   9   1   1      365.00      330.67     30.28 o 
  10   1   1       16.89       12.08     16.19 o 
  11   1   1      100.37      119.99     73.29 o 
  12   1   1     2785.95     2602.76    131.30 o 
  13   1   1      382.72      363.96     56.57 o 
  14   1   1     4108.27     4336.82    206.24 o 
  15   1   1       40.80       33.24     36.98 o 
   1   2   1     2216.18     2152.67     33.68 o 
   2   2   1     9814.32    10126.80    386.51 o 
   3   2   1      668.37      646.67     24.04 o 
   5   2   1      788.83      735.27     43.03 o 
   6   2   1    19283.63    17113.17   1058.20 o 
   7   2   1      184.32      183.54     25.14 o 
   8   2   1     6104.16     6293.81    141.93 o 
   9   2   1      520.15      524.44     43.66 o 
  10   2   1     1668.86     1691.79     68.81 o 
  11   2   1      334.60      338.43     41.59 o 
  12   2   1      642.23      596.77     68.92 o 
  13   2   1      362.75      331.54     61.72 o 
  14   2   1     4322.68     4549.10    279.02 o 
  15   2   1      123.03       92.73    133.05 o 
   1   3   1      520.10      444.27     24.00 o 
   2   3   1     8162.86     8519.18    138.09 o 
   5   3   1     3384.19     3472.15     93.98 o 
   6   3   1    15913.97    17061.50    297.55 o 
   7   3   1     1175.29     1168.93     63.79 o 
   8   3   1     3097.07     2914.18     80.68 o 
   9   3   1     3816.27     3781.04    104.59 o 
  10   3   1      605.90      604.70     39.80 o 
  11   3   1       33.02       28.43     21.30 o 
  12   3   1     2536.70     2561.85    174.95 o 
  13   3   1      354.90      368.11     69.76 o 
  14   3   1     3646.48     3575.61    261.81 o 
   1   4   1      848.41      795.13     30.36 o 
   2   4   1     2941.19     2611.32     79.10 o 
   3   4   1      388.63      381.94     23.63 o 
   4   4   1    14573.01    15981.85    376.29 o 
   5   4   1     2447.50     2499.41     71.54 o 
   6   4   1    12281.70    13464.86    319.22 o 
   7   4   1      259.90      272.13     25.58 o 
   8   4   1     3102.45     3234.77    114.54 o 
   9   4   1      842.21      816.57     49.01 o 
  10   4   1      110.79      137.80     74.72 o 
  11   4   1      759.75      782.40     90.09 o 
  12   4   1     1860.56     1868.25    150.96 o 
  13   4   1      136.05      182.98     74.98 o 
  14   4   1     2804.25     2818.62    265.73 o 
   1   5   1      384.19      353.70     34.23 o 
   2   5   1     6055.18     6139.09    146.98 o 
   3   5   1      595.86      591.65     35.57 o 
   4   5   1     9273.16     9707.76    199.79 o 
   5   5   1      530.83      538.19     44.98 o 
   6   5   1     9072.89     9276.24    207.22 o 
   7   5   1      535.80      526.23     65.79 o 
   8   5   1     3396.02     3367.56    147.96 o 
   9   5   1      180.45      195.25     83.06 o 
  10   5   1      243.40      230.35    133.33 o 
  11   5   1      112.96      104.76     72.82 o 
  12   5   1     1126.42     1220.24    152.14 o 
  13   5   1      105.51       92.87     92.98 o 
   1   6   1      301.49      274.89     44.74 o 
   2   6   1     8837.85     9230.13    264.44 o 
   3   6   1     1319.00     1319.83     72.24 o 
   4   6   1     7590.01     7078.80    489.24 o 
   5   6   1      952.59      938.71     55.60 o 
   6   6   1     6800.33     7286.85    334.00 o 
   7   6   1      771.70      814.58     83.92 o 
   8   6   1     2706.46     2940.83    187.02 o 
   9   6   1      351.26      372.98    148.43 o 
  10   6   1      184.33      182.42    138.31 o 
  11   6   1      296.73      307.52    113.58 o 
   1   7   1      207.72      198.67     48.43 o 
   2   7   1      922.65      866.12     61.12 o 
   3   7   1      822.21      813.03     55.74 o 
   4   7   1     6470.25     6375.73    213.26 o 
   5   7   1     1345.83     1366.02     96.05 o 
   6   7   1     3842.31     3797.36    224.76 o 
   7   7   1      329.86      410.51    179.41 o 
   8   7   1     1780.79     1833.12    178.87 o 
   9   7   1       63.47       60.85     65.60 o 
   1   8   1       43.33       62.92     45.25 o 
   2   8   1     2494.87     2312.99    116.03 o 
   3   8   1      510.40      403.67    142.94 o 
   4   8   1     3515.89     3511.88    197.47 o 
   5   8   1      661.66      715.04     75.48 o 
   6   8   1     4698.98     4603.56    290.14 o 
   7   8   1      189.73      146.55     91.14 o 
   1   9   1       26.76       14.54     33.20 o 
   2   0   2      248.13      254.93     11.19 o 
   4   0   2     2788.53     2709.36     60.28 o 
   8   0   2     9409.96     9734.54    195.91 o 
  10   0   2     9206.48     9787.84    391.71 o 
  12   0   2     2539.90     2418.80    179.96 o 
  14   0   2      413.79      387.92     62.35 o 
   1   1   2      140.89      127.61     10.03 o 
   2   1   2    21148.15    14691.97   1631.38 o 
   3   1   2     2505.35     2488.96     29.02 o 
   4   1   2     5134.92     5259.47     50.56 o 
   5   1   2     1806.23     1853.16     30.99 o 
   6   1   2     3956.94     4098.21     46.30 o 
   7   1   2      159.08      140.19     16.76 o 
   8   1   2    11705.31    12489.36    173.14 o 
   9   1   2      790.92      802.28     39.22 o 
  10   1   2    12318.65    12545.68    540.51 o 
  11   1   2      497.81      487.76     42.91 o 
  12   1   2     4598.55     4563.29    179.45 o 
  13   1   2      477.00      491.35     62.40 o 
  14   1   2      351.54      349.90     54.63 o 
  15   1   2      281.16      293.01     77.11 o 
   0   2   2    50853.43    43559.08    471.92 o 
   1   2   2      430.47      442.89     15.62 o 
   3   2   2        6.18       17.13      9.95 o 
   4   2   2     4980.47     5127.56     98.88 o 
   5   2   2      440.24      464.60     25.35 o 
   6   2   2      709.88      668.00     23.11 o 
   7   2   2      207.14      186.54     18.85 o 
   8   2   2    13623.98    14786.59    225.87 o 
   9   2   2       56.95       65.49     29.67 o 
  10   2   2    10808.39    11157.91    254.55 o 
  11   2   2      334.10      282.45     40.15 o 
  12   2   2     6564.05     6711.67    196.68 o 
  13   2   2       13.93       21.62     17.63 o 
  14   2   2      355.95      409.45     78.55 o 
  15   2   2       21.39       32.41     43.01 o 
   0   3   2    17972.09    18312.84    321.59 o 
   1   3   2      187.44      162.00     14.73 o 
   2   3   2     8922.30     9122.61    162.08 o 
   3   3   2      433.93      442.27     34.84 o 
   4   3   2     1351.97     1265.99     41.76 o 
   5   3   2      200.59      183.33     21.43 o 
   6   3   2      889.39      740.33     68.71 o 
   7   3   2      308.83      257.02     37.13 o 
   8   3   2     6760.50     6676.62    205.83 o 
   9   3   2      280.44      276.28     17.84 o 
  10   3   2     8458.10     8333.07    424.83 o 
  11   3   2      268.05      278.65     73.28 o 
  12   3   2     2846.78     2683.73    137.21 o 
  13   3   2      681.57      629.59     96.71 o 
  14   3   2       89.50       57.09     61.50 o 
   0   4   2     9782.97    10163.17    286.01 o 
   1   4   2     2188.02     2182.32     51.65 o 
   2   4   2     4463.89     4472.48     84.42 o 
   3   4   2      309.79      288.66     21.37 o 
   4   4   2      379.28      355.34     37.09 o 
   5   4   2      317.39      308.34     39.16 o 
   6   4   2      817.54      745.55     48.03 o 
   7   4   2      566.09      509.55     46.03 o 
   8   4   2     6449.42     6284.15    238.13 o 
   9   4   2     1214.32     1288.53     74.82 o 
  10   4   2     8728.54     9283.54    351.61 o 
  11   4   2      176.60      193.35    118.58 o 
  12   4   2     2109.10     2001.56    144.28 o 
  13   4   2        4.24       10.70     26.98 o 
   0   5   2    18249.22    20698.56    954.06 o 
   1   5   2     2444.57     2467.47     76.27 o 
   2   5   2    12788.77    13264.57    273.21 o 
   3   5   2     1177.46     1160.21     44.94 o 
   4   5   2     1908.96     1828.04     68.15 o 
   5   5   2       28.27       38.96     17.91 o 
   6   5   2      654.47      614.38     53.80 o 
   7   5   2      388.59      383.71     31.36 o 
   8   5   2     6131.17     6144.22    207.34 o 
   9   5   2     1666.61     1562.32    107.15 o 
  10   5   2     7925.87     8533.87    352.58 o 
  11   5   2      917.81      956.94     78.30 o 
  12   5   2     3666.11     4174.66    244.50 o 
   0   6   2    16596.46    18255.80    509.19 o 
   1   6   2      360.36      355.29     46.94 o 
   2   6   2    10834.96    11320.06    315.74 o 
   3   6   2       15.81       18.48     12.73 o 
   4   6   2     3640.28     3521.94    117.49 o 
   5   6   2      409.66      411.41     43.22 o 
   6   6   2     1034.64     1054.33     48.11 o 
   7   6   2      337.55      324.63     73.42 o 
   8   6   2     3431.61     3391.50    170.95 o 
   9   6   2       63.83       58.89     39.47 o 
  10   6   2     5117.10     5609.33    317.30 o 
  11   6   2        8.86       20.64     29.45 o 
   0   7   2     8220.58     8570.06    461.35 o 
   1   7   2      220.04      223.19     62.12 o 
   2   7   2     3400.20     3195.49    147.84 o 
   3   7   2      144.41      157.20    104.17 o 
   4   7   2     2098.23     2158.21    112.15 o 
   5   7   2       22.71       29.81     36.05 o 
   6   7   2      654.42      714.92    125.50 o 
   7   7   2      394.14      380.71     88.64 o 
   8   7   2     2208.57     2169.19    215.51 o 
   9   7   2        6.84       18.77     38.88 o 
   0   8   2     1351.00     1312.11    100.92 o 
   1   8   2     1929.34     1945.67    108.90 o 
   2   8   2     3522.30     3077.46    316.70 o 
   3   8   2      702.05      667.29     88.43 o 
   4   8   2      621.26      561.63     78.05 o 
   5   8   2      162.51      130.20     93.14 o 
   6   8   2      226.41      167.66    138.47 o 
   7   8   2      204.46      132.03    100.49 o 
   0   9   2     7034.61     6355.16    722.34 o 
   1   9   2      897.72      949.60     95.69 o 
   4   0   3    24667.71    21569.95    634.16 o 
   6   0   3    23018.48    21257.58    601.07 o 
   8   0   3     3698.89     3719.96    113.90 o 
  10   0   3      424.50      438.59     87.16 o 
  12   0   3     1705.55     1660.75    138.30 o 
  14   0   3     3943.38     4159.96    251.26 o 
   1   1   3      623.22      591.55     16.53 o 
   2   1   3     7798.78     7201.46    272.70 o 
   3   1   3     5257.40     5387.69     60.05 o 
   5   1   3      781.29      710.00     30.91 o 
   6   1   3    20372.30    18476.42    413.70 o 
   7   1   3     2578.95     2486.85     49.83 o 
   8   1   3     4926.46     4830.97     84.39 o 
   9   1   3      185.08      156.14     31.39 o 
  10   1   3      209.40      214.87     38.60 o 
  11   1   3      304.86      303.29     41.05 o 
  12   1   3     2769.82     2699.67    120.92 o 
  13   1   3      224.57      170.55     80.97 o 
  14   1   3     4525.50     4527.44    184.48 o 
  15   1   3       26.78       24.23     32.48 o 
   1   2   3      382.75      380.77     15.94 o 
   2   2   3     4598.89     4766.17     77.83 o 
   3   2   3     1341.00     1306.67     23.38 o 
   4   2   3    15536.77    14595.04    761.49 o 
   5   2   3      241.28      210.64     15.22 o 
   6   2   3    17855.85    18634.65   1013.64 o 
   7   2   3     1284.51     1270.45     39.62 o 
   8   2   3     5571.56     5470.31    121.96 o 
   9   2   3      937.83      835.18     49.79 o 
  10   2   3      142.04      127.54     39.84 o 
  11   2   3      229.35      203.59     31.83 o 
  12   2   3     4532.26     4394.48    147.02 o 
  13   2   3      132.78      111.45     69.09 o 
  14   2   3     3427.77     3403.07    215.54 o 
  15   2   3       34.20       25.17     34.83 o 
   1   3   3     1277.96     1337.27     28.92 o 
   2   3   3     8146.94     8743.19    122.36 o 
   3   3   3     2135.26     2215.99     56.57 o 
   4   3   3    11900.02    12989.17    329.63 o 
   5   3   3     2047.09     2088.43    111.03 o 
   6   3   3    13877.84    15208.62    299.76 o 
   7   3   3     1003.24      949.35     59.85 o 
   8   3   3     4380.67     4316.24    158.16 o 
   9   3   3      271.69      260.51     12.75 o 
  10   3   3      143.22      150.67     19.27 o 
  11   3   3     1433.57     1523.36     82.26 o 
  12   3   3     1497.52     1572.08     88.47 o 
  13   3   3      116.51      111.11     71.14 o 
  14   3   3     2770.29     2824.46    227.99 o 
   1   4   3      126.01      140.10     23.69 o 
   2   4   3    11040.60    12370.05    151.51 o 
   3   4   3      123.19      153.64     24.79 o 
   5   4   3      134.37      135.33     47.25 o 
   6   4   3    11873.09    12560.44    312.77 o 
   7   4   3      243.91      267.23     33.96 o 
   8   4   3     8855.68     9610.12    248.10 o 
   9   4   3      534.92      514.80     38.93 o 
  10   4   3      337.12      436.22     46.61 o 
  11   4   3      249.19      287.10     84.23 o 
  12   4   3     1900.61     1980.33    144.12 o 
  13   4   3      128.58      138.69    115.71 o 
   1   5   3       74.90       82.98     36.80 o 
   2   5   3     3022.47     2855.36     88.99 o 
   3   5   3     1105.86     1076.05     60.05 o 
   4   5   3    10194.48    10487.77    280.38 o 
   5   5   3     1201.08     1175.85     78.93 o 
   6   5   3     7830.17     8121.28    223.11 o 
   7   5   3       23.50       17.23     18.88 o 
   8   5   3     4220.43     4374.68    172.77 o 
   9   5   3      267.29      251.40    109.52 o 
  10   5   3      127.45      160.24     97.69 o 
  11   5   3      185.22      164.89     85.86 o 
  12   5   3     1737.40     1737.92    140.95 o 
   1   6   3      194.29      219.25     50.43 o 
   2   6   3     2527.70     2464.32     94.05 o 
   3   6   3     1450.47     1536.33     77.02 o 
   4   6   3     6950.51     7160.56    200.61 o 
   5   6   3      295.23      309.12     42.38 o 
   6   6   3     7008.10     6805.36    239.14 o 
   7   6   3      334.43      382.90     98.15 o 
   8   6   3     1983.30     1901.00    108.85 o 
   9   6   3      245.04      218.11    100.95 o 
  10   6   3      217.63      193.18    110.46 o 
  11   6   3      111.40      118.20     74.01 o 
   1   7   3     1117.10     1059.62     65.62 o 
   2   7   3     2964.78     2964.24    140.66 o 
   3   7   3      755.71      756.16     67.28 o 
   4   7   3     6991.55     7286.85    233.01 o 
   5   7   3      583.03      615.36     67.46 o 
   6   7   3     7926.17     8145.33    311.12 o 
   7   7   3      547.86      522.68     91.80 o 
   8   7   3     2157.27     2235.46    160.68 o 
   9   7   3       81.33      119.70     79.84 o 
   1   8   3      138.77       98.59     56.14 o 
   2   8   3      780.82      744.59     59.16 o 
   3   8   3     1325.65     1344.00    107.23 o 
   4   8   3     5695.27     5798.89    318.51 o 
   5   8   3      531.81      493.45     77.67 o 
   6   8   3     4129.70     4129.55    265.67 o 
   7   8   3      409.95      378.10    144.34 o 
   0   0   4    13325.02    11023.80    239.33 o 
   2   0   4    90242.32    75585.18   1097.91 o 
   4   0   4     9715.74     9396.56    619.51 o 
   6   0   4     2574.39     2651.57     51.92 o 
   8   0   4     5381.64     5229.95    147.14 o 
  10   0   4    11706.96    12258.81    475.25 o 
  12   0   4     5893.79     6112.46    351.19 o 
  14   0   4     1087.88     1208.95    146.26 o 
   0   1   4   124208.45   119978.20   7017.87 o 
   1   1   4     9166.60     9030.53    307.32 o 
   2   1   4    16449.46    13553.01    554.21 o 
   3   1   4     2778.34     2905.52     42.93 o 
   4   1   4     2081.12     2121.74     37.13 o 
   5   1   4      874.41      953.69     24.47 o 
   6   1   4      716.73      690.18     26.26 o 
   7   1   4      650.48      673.31     29.35 o 
   8   1   4     7899.08     8026.12    132.49 o 
   9   1   4       18.94       27.23     15.02 o 
  10   1   4    11582.28    12549.61    246.03 o 
  11   1   4      790.31      811.99     53.64 o 
  12   1   4     4468.15     4595.98    157.69 o 
  13   1   4      297.06      361.59     55.57 o 
  14   1   4      433.19      406.05     55.35 o 
  15   1   4      190.18      159.76     62.89 o 
   0   2   4    15946.78    14433.06    682.66 o 
   1   2   4     1134.34     1122.96     27.44 o 
   2   2   4    12117.72    12005.95    469.98 o 
   3   2   4     1399.32     1582.17     30.07 o 
   4   2   4     1919.51     1887.00     35.99 o 
   5   2   4       97.44      117.24     16.49 o 
   6   2   4     2335.02     2397.18     46.81 o 
   7   2   4      217.22      200.55     20.22 o 
   8   2   4     9300.07     9737.10    199.31 o 
   9   2   4      375.40      361.36     31.02 o 
  10   2   4     3112.25     3044.00     92.48 o 
  11   2   4     1048.51     1043.18     60.20 o 
  12   2   4     3960.73     3740.79    129.98 o 
  13   2   4       84.47      105.92     58.46 o 
  14   2   4      303.43      277.39     61.95 o 
   0   3   4    25048.94    23694.38    399.50 o 
   1   3   4     2038.62     1923.41     41.71 o 
   2   3   4    20690.82    21137.00    808.99 o 
   3   3   4       34.94       95.90     20.78 o 
   4   3   4     3158.92     3304.11     83.76 o 
   5   3   4      241.89      247.19     32.66 o 
   6   3   4     1552.18     1472.15     57.66 o 
   7   3   4      570.79      550.27     41.56 o 
   8   3   4     7257.89     7284.04    219.85 o 
   9   3   4     2141.70     2194.11     62.29 o 
  10   3   4     8722.95     8939.63    226.40 o 
  11   3   4      497.57      543.40     50.25 o 
  12   3   4     3622.70     3547.09    173.43 o 
  13   3   4      503.47      515.48     82.08 o 
  14   3   4      864.36      849.43    110.43 o 
   0   4   4    28233.53    28445.00   2119.08 o 
   1   4   4      158.75      144.43     22.01 o 
   2   4   4    26595.42    22140.20   2817.99 o 
   3   4   4      238.87      285.75     29.85 o 
   4   4   4     2637.62     2510.86     76.00 o 
   5   4   4      403.02      394.72     40.18 o 
   6   4   4     1367.97     1321.23     63.88 o 
   7   4   4     1471.62     1512.49     70.29 o 
   8   4   4     4772.92     4911.60    148.70 o 
   9   4   4      886.53      871.02     52.00 o 
  10   4   4    11385.68    10839.25    888.09 o 
  11   4   4      219.81      182.09     98.23 o 
  12   4   4     4955.65     5021.96    249.85 o 
  13   4   4      143.01      105.60     80.51 o 
   0   5   4     9878.17    10964.88    347.26 o 
   1   5   4        1.20        7.73     10.18 o 
   2   5   4     4399.78     4553.10    119.61 o 
   3   5   4      863.71      880.89     53.09 o 
   4   5   4      431.72      448.58     49.87 o 
   5   5   4      215.14      221.33     37.09 o 
   6   5   4     1149.70     1036.40     79.37 o 
   7   5   4       44.42       53.49     35.03 o 
   8   5   4     5310.14     5553.91    200.33 o 
   9   5   4      816.75      738.76     72.82 o 
  10   5   4     2501.71     2566.95    154.96 o 
  11   5   4        2.56       12.26     24.04 o 
  12   5   4     1749.85     1810.89    141.23 o 
   0   6   4    13153.49    14494.49    578.64 o 
   1   6   4      524.25      536.14     59.61 o 
   2   6   4      915.19      919.47     66.51 o 
   3   6   4     1355.79     1377.31     81.75 o 
   4   6   4      430.74      392.18     62.50 o 
   5   6   4       61.08       48.15     21.52 o 
   6   6   4      999.84      980.86     59.01 o 
   7   6   4      967.59      871.71     85.59 o 
   8   6   4     2714.04     2624.68    155.63 o 
   9   6   4      178.32      230.11    107.58 o 
  10   6   4     4228.50     4461.63    231.48 o 
  11   6   4      466.30      455.22     89.20 o 
   0   7   4     5937.91     6170.25    343.89 o 
   1   7   4     1679.19     1649.09     84.60 o 
   2   7   4     8514.84     9054.23    245.08 o 
   3   7   4      291.69      285.22     54.95 o 
   4   7   4      333.79      322.98     63.64 o 
   5   7   4      242.09      189.75     67.87 o 
   6   7   4     1093.50     1103.85     96.78 o 
   7   7   4      427.16      363.59     93.37 o 
   8   7   4     2416.34     2513.75    153.59 o 
   9   7   4      865.26      935.86    106.94 o 
   0   8   4     6652.46     6766.43    350.54 o 
   1   8   4       17.58       25.78     22.30 o 
   2   8   4     3245.78     3296.85    145.81 o 
   3   8   4        2.04        7.28     20.01 o 
   4   8   4      457.67      518.26     77.08 o 
   5   8   4      175.89      136.34     92.42 o 
   6   8   4      545.93      476.33     99.41 o 
   4   0   5    16937.99    15192.43   1162.67 o 
   6   0   5    19193.38    18879.23   1352.59 o 
   8   0   5     7968.32     7633.94    308.21 o 
  10   0   5       41.16       17.12     18.42 o 
  12   0   5     3109.88     2505.19    430.57 o 
  14   0   5     3779.87     4148.67    296.38 o 
   1   1   5    38560.18    31607.01    937.64 o 
   2   1   5    13409.78    11494.83    617.35 o 
   3   1   5     1216.01     1156.77     48.01 o 
   4   1   5    23652.39    21505.34    871.79 o 
   5   1   5     2784.24     2755.54     43.21 o 
   6   1   5    11260.94    12007.08    153.41 o 
   7   1   5      873.25      842.06     28.12 o 
   8   1   5     7563.24     8024.58    160.64 o 
   9   1   5      629.58      610.39     35.26 o 
  10   1   5       74.77       65.65     33.48 o 
  11   1   5      314.78      307.74     37.12 o 
  12   1   5     1456.98     1393.16     89.29 o 
  13   1   5       26.23       57.18     42.14 o 
  14   1   5     3505.93     3613.56    190.73 o 
  15   1   5      114.33      100.27    116.85 o 
   1   2   5     1291.30     1297.31     36.37 o 
   2   2   5    11582.29    12932.72    179.17 o 
   3   2   5     2011.35     2256.76     38.29 o 
   4   2   5    32814.38    27444.05   1550.79 o 
   5   2   5      539.62      554.25     23.95 o 
   6   2   5    16319.51    17750.96    476.69 o 
   7   2   5      465.07      471.91     34.62 o 
   8   2   5     6044.73     6154.01    145.42 o 
   9   2   5      102.34       93.39     24.46 o 
  10   2   5     1049.65     1021.37     63.72 o 
  11   2   5      696.81      615.80     45.28 o 
  12   2   5     2258.06     2154.63     81.80 o 
  13   2   5      266.30      235.53     85.17 o 
  14   2   5     3658.62     3447.87    247.33 o 
   1   3   5      638.11      588.46     33.84 o 
   2   3   5     4998.96     5586.20    131.14 o 
   3   3   5      369.87      352.15     22.70 o 
   5   3   5     3368.48     3337.98     79.56 o 
   7   3   5     1632.38     1628.23     73.43 o 
   8   3   5     2750.26     2730.66     99.22 o 
   9   3   5      134.44      119.22     12.12 o 
  10   3   5       84.58      105.82     54.81 o 
  11   3   5      842.09      831.73     79.85 o 
  12   3   5      729.79      686.95     63.78 o 
  13   3   5       64.53      107.04     74.76 o 
  14   3   5     3831.73     4021.13    316.36 o 
   1   4   5      106.20      102.56     23.45 o 
   2   4   5     4851.14     4834.13     92.40 o 
   3   4   5     2271.38     2390.38     65.26 o 
   4   4   5    12759.75    13758.29    214.78 o 
   5   4   5      734.38      694.49     52.12 o 
   6   4   5     9610.76     9884.00    255.05 o 
   7   4   5      541.19      545.18     53.81 o 
   8   4   5     2549.88     2496.80     96.24 o 
   9   4   5      326.36      300.07     37.69 o 
  10   4   5      358.61      385.03     59.01 o 
  11   4   5      121.15      122.44     59.13 o 
  12   4   5     1021.69     1043.70     79.33 o 
  13   4   5      154.99      148.76    116.42 o 
   1   5   5      540.86      538.71     36.31 o 
   2   5   5     6050.95     6244.62    155.73 o 
   3   5   5       84.07      106.74     51.03 o 
   4   5   5    11321.74    12119.28    296.33 o 
   5   5   5     1617.77     1524.10     75.09 o 
   6   5   5     7775.54     7942.65    213.37 o 
   7   5   5     1214.62     1228.16     66.27 o 
   8   5   5     2893.62     2881.94    128.65 o 
   9   5   5      644.23      553.89     44.96 o 
  10   5   5      190.28      162.60    105.10 o 
  11   5   5      563.51      594.43     71.88 o 
  12   5   5     1306.39     1226.40     82.52 o 
   1   6   5     1680.76     1661.30     71.23 o 
   2   6   5     2606.03     2579.57     97.65 o 
   3   6   5      323.53      361.12     60.72 o 
   4   6   5     8180.03     8453.76    227.72 o 
   5   6   5     1357.05     1424.77     66.64 o 
   6   6   5     5055.15     4891.82    229.38 o 
   7   6   5      172.17      166.58     64.10 o 
   8   6   5     3084.15     3117.80    169.68 o 
   9   6   5       73.65      106.14     64.35 o 
  10   6   5       85.73      103.98     62.92 o 
  11   6   5      250.03      246.62     76.08 o 
   1   7   5       97.04      140.46     73.25 o 
   2   7   5     5273.31     5413.80    173.93 o 
   3   7   5      411.67      380.37     53.13 o 
   4   7   5     3034.41     3060.08    133.70 o 
   5   7   5      579.06      617.52     67.86 o 
   6   7   5     3849.64     3971.40    209.37 o 
   7   7   5      331.73      298.57    100.14 o 
   8   7   5     1831.99     1856.09    141.22 o 
   9   7   5       39.75       49.78     55.59 o 
   1   8   5      696.99      699.09     60.61 o 
   2   8   5     1220.75     1184.93     77.65 o 
   3   8   5      272.33      347.13     64.03 o 
   4   8   5     3574.68     3334.23    277.79 o 
   5   8   5     1087.14     1029.32     87.01 o 
   6   8   5     2288.91     2293.07    182.38 o 
   0   0   6     1125.05      947.80     81.67 o 
   2   0   6     8361.99     8907.73    248.93 o 
   4   0   6     3850.91     4221.34    100.88 o 
   6   0   6     1790.64     1761.85     57.64 o 
   8   0   6     9293.02     9540.67    294.56 o 
  10   0   6    10203.37    10211.75    327.62 o 
  12   0   6     3337.07     3295.76    201.74 o 
  14   0   6       71.39       89.46    101.15 o 
   1   1   6     7627.40     8385.62     98.25 o 
   2   1   6     6120.22     6281.85     72.83 o 
   3   1   6     2942.20     2969.91     56.88 o 
   4   1   6     2863.78     2631.76    112.16 o 
   5   1   6      798.12      860.92     29.67 o 
   6   1   6     3125.48     3466.83     59.53 o 
   7   1   6      231.38      241.60     21.65 o 
   8   1   6     8790.88     9156.36    178.96 o 
   9   1   6       47.27       45.96     19.71 o 
  10   1   6    10186.13    10560.01    243.35 o 
  11   1   6     1298.20     1321.32     65.43 o 
  12   1   6     3552.92     3523.94    139.12 o 
  13   1   6      639.88      615.24     69.49 o 
  14   1   6      785.69      802.32     80.92 o 
   0   2   6    21001.31    18520.86    351.68 o 
   1   2   6      465.39      467.42     29.85 o 
   2   2   6    26324.28    21986.43    504.12 o 
   3   2   6     2165.19     2429.99     43.37 o 
   4   2   6     4487.53     4628.75     92.76 o 
   5   2   6      217.95      226.67     19.96 o 
   6   2   6     3476.44     3527.50     69.90 o 
   7   2   6      704.30      717.92     42.16 o 
   8   2   6     6728.01     6663.69    148.13 o 
   9   2   6      122.75       98.39     39.78 o 
  10   2   6    13842.09    14918.78    314.21 o 
  11   2   6      147.66      151.04     45.82 o 
  12   2   6     4850.89     4700.31    212.94 o 
  13   2   6       21.00       16.78     18.93 o 
  14   2   6     1786.36     1820.88    135.63 o 
   0   3   6    13694.86    15923.67    509.81 o 
   1   3   6      446.31      489.39     34.22 o 
   2   3   6    10313.32    11009.83    214.69 o 
   3   3   6      811.12      807.27     32.41 o 
   4   3   6     1758.79     1803.00     50.43 o 
   5   3   6      668.70      664.68     47.88 o 
   6   3   6      838.00      856.97     36.33 o 
   7   3   6       48.76       47.79     12.92 o 
   8   3   6    10564.34    11097.18    222.71 o 
   9   3   6       49.97       52.92     17.02 o 
  10   3   6     7419.65     7782.76    268.26 o 
  11   3   6      650.25      694.63     72.32 o 
  12   3   6     4394.83     4487.79    243.76 o 
  13   3   6       65.35      139.47     73.35 o 
  14   3   6       46.91       48.93     49.82 o 
   0   4   6     5578.18     5446.31    158.09 o 
   1   4   6     2203.87     2303.60     65.00 o 
   2   4   6     6214.61     6033.28    116.05 o 
   3   4   6     1777.77     1799.85     57.81 o 
   4   4   6     1054.32     1070.80     50.87 o 
   5   4   6       13.23       21.65     15.21 o 
   6   4   6     1217.28     1189.95     74.81 o 
   7   4   6      186.60      196.75     53.80 o 
   8   4   6     4523.54     4431.30    148.04 o 
   9   4   6      124.97      148.42     61.43 o 
  10   4   6     2633.35     2323.20    160.70 o 
  11   4   6      986.33     1032.35     62.57 o 
  12   4   6     2931.50     3013.09    209.10 o 
  13   4   6      214.03      246.16     99.58 o 
   1   5   6     4720.35     4965.62    136.67 o 
   2   5   6    11655.69    12757.70    283.78 o 
   3   5   6       62.63       61.92     28.66 o 
   4   5   6     2124.67     2143.04     87.41 o 
   5   5   6      532.31      504.83     62.43 o 
   6   5   6      511.27      502.59     49.65 o 
   7   5   6       50.38       49.15     24.91 o 
   8   5   6     4435.42     4340.21    171.56 o 
   9   5   6      520.08      510.54     56.49 o 
  10   5   6     5513.66     5622.40    263.00 o 
  11   5   6      157.68      158.09    108.98 o 
  12   5   6     2445.55     2322.88    193.02 o 
   1   6   6      833.30      861.14     50.12 o 
   2   6   6     9466.86    10066.09    234.75 o 
   3   6   6      728.12      727.51     53.93 o 
   4   6   6     1663.67     1666.76     81.66 o 
   5   6   6       55.18       45.66     29.13 o 
   6   6   6      352.58      304.83     53.32 o 
   7   6   6       59.09       93.19     56.37 o 
   8   6   6     4435.08     4410.98    235.23 o 
   9   6   6      356.52      328.24     71.99 o 
  10   6   6     6036.94     6072.11    320.54 o 
   0   7   6     1593.24     1378.00    271.00 o 
   1   7   6      256.34      283.47     76.14 o 
   2   7   6     2965.64     3082.05    116.79 o 
   3   7   6       62.71       70.00     36.86 o 
   4   7   6      265.67      229.32     76.48 o 
   5   7   6      279.83      286.08     48.16 o 
   6   7   6      438.17      358.16     99.83 o 
   7   7   6      125.61      107.80     65.48 o 
   8   7   6     1985.96     1913.52    142.01 o 
   9   7   6      200.09      175.12    103.42 o 
   0   8   6     8894.11    10035.69    422.43 o 
   1   8   6      580.24      683.08     64.53 o 
   2   8   6     1387.53     1339.35     77.36 o 
   3   8   6      817.58      862.29     67.01 o 
   4   8   6      697.93      662.38     73.72 o 
   5   8   6        9.30       10.69     23.48 o 
   6   8   6      284.33      308.43    152.83 o 
   2   0   7     7351.23     7867.74    219.79 o 
   4   0   7    23724.58    20982.17    496.38 o 
   6   0   7    25123.87    19167.34   2024.14 o 
   8   0   7     4840.14     4693.25    165.65 o 
  10   0   7      146.32       90.67     39.35 o 
  12   0   7     3126.42     2978.56    201.18 o 
  14   0   7     3908.89     3813.33    299.06 o 
   1   1   7      225.36      269.61     20.32 o 
   2   1   7     1191.75     1096.66     31.66 o 
   3   1   7     1683.61     1523.43     45.68 o 
   4   1   7    14702.19    15355.00    549.22 o 
   5   1   7     1553.71     1559.67     43.43 o 
   6   1   7    11691.40    12834.20    222.58 o 
   7   1   7     1412.89     1418.75     36.99 o 
   8   1   7     3410.52     3491.74     81.17 o 
   9   1   7      504.38      510.06     34.56 o 
  10   1   7      226.01      181.25     34.40 o 
  11   1   7      210.13      238.20     41.46 o 
  12   1   7     1746.69     1627.18     87.98 o 
  13   1   7       88.25       67.81     48.98 o 
  14   1   7     3212.18     3312.95    224.18 o 
   1   2   7      567.58      620.17     38.04 o 
   2   2   7     8386.32     8992.86    105.28 o 
   3   2   7      279.75      290.40     25.51 o 
   4   2   7    11004.67    11711.07    212.78 o 
   5   2   7      635.79      648.68     28.08 o 
   6   2   7    11591.41    12080.07    178.39 o 
   7   2   7      164.18      157.54     16.44 o 
   8   2   7     2598.93     2287.35     60.27 o 
   9   2   7      295.83      257.55     24.10 o 
  10   2   7      577.34      584.94     49.60 o 
  11   2   7      379.99      394.34     43.76 o 
  12   2   7     2071.40     2151.01    105.71 o 
  13   2   7        6.51        4.59     25.98 o 
  14   2   7     3363.19     3437.81    206.67 o 
   1   3   7       28.49       46.42     23.20 o 
   2   3   7     6239.78     6508.63    107.13 o 
   3   3   7     1216.70     1228.10     41.84 o 
   4   3   7    12615.44    13340.50    454.48 o 
   5   3   7     1278.16     1202.34     46.02 o 
   6   3   7    10588.49    11749.63    259.80 o 
   7   3   7      429.71      401.17     27.48 o 
   8   3   7     8475.46     9268.06    196.31 o 
   9   3   7     1216.55     1262.03     53.26 o 
  10   3   7      144.51      154.07     46.66 o 
  11   3   7      186.62      187.88     41.39 o 
  12   3   7     3416.01     3353.07    161.82 o 
  13   3   7      147.93      189.18    102.29 o 
   1   4   7       53.59       80.85     38.22 o 
   2   4   7     4409.39     4422.77    102.71 o 
   3   4   7     1213.69     1198.92     58.25 o 
   4   4   7    10960.95    11848.42    267.03 o 
   5   4   7      398.33      399.56     31.99 o 
   6   4   7    11494.02    11676.97    319.06 o 
   7   4   7        3.75       11.08     13.98 o 
   8   4   7     2942.72     2964.09    109.06 o 
   9   4   7     1190.23     1216.98     63.56 o 
  10   4   7       99.22       66.50     44.18 o 
  11   4   7      122.75       91.83     52.45 o 
  12   4   7     1606.70     1541.97    122.17 o 
  13   4   7       42.05       16.12     39.47 o 
   1   5   7       25.19       31.48     17.96 o 
   2   5   7     5123.86     5177.09    136.39 o 
   3   5   7       20.54       19.71     15.07 o 
   4   5   7     7236.72     7390.13    182.50 o 
   5   5   7      929.78      898.57     74.94 o 
   6   5   7     8591.61     8774.79    241.27 o 
   7   5   7      143.08      153.57     63.77 o 
   8   5   7     2061.63     1948.04     98.11 o 
   9   5   7      128.70      123.99     64.59 o 
  10   5   7       54.65       64.02     44.79 o 
  11   5   7      216.82      216.19     56.01 o 
  12   5   7     1110.72     1092.58    121.47 o 
   1   6   7      590.71      589.10     43.65 o 
   2   6   7      527.17      486.99     37.95 o 
   3   6   7      558.78      603.88     43.35 o 
   4   6   7     7090.34     7477.96    261.61 o 
   5   6   7      783.47      777.74     61.43 o 
   6   6   7     5965.71     6103.21    197.38 o 
   7   6   7      111.25      130.84     80.16 o 
   8   6   7     2529.14     2436.88    146.42 o 
   9   6   7      354.15      368.54     61.64 o 
  10   6   7      111.69       94.88     76.28 o 
   1   7   7      104.59      119.41     62.21 o 
   2   7   7     1944.77     1940.14     80.69 o 
   3   7   7      570.88      579.43     70.28 o 
   4   7   7     6412.62     6556.16    265.36 o 
   5   7   7      617.07      638.98     55.15 o 
   6   7   7     5826.83     6180.28    293.80 o 
   7   7   7      114.20       89.16     48.85 o 
   8   7   7     1426.90     1451.70    120.29 o 
   1   8   7      151.24       93.13     71.05 o 
   2   8   7     2118.98     2047.90    136.42 o 
   3   8   7      506.83      574.51     66.79 o 
   4   8   7     3998.26     4099.45    227.51 o 
   5   8   7      204.65      150.87     93.65 o 
   2   0   8    25360.06    22034.40    464.03 o 
   4   0   8     2262.86     2255.52    102.96 o 
   6   0   8      640.11      615.91    100.94 o 
   8   0   8    10605.48    10903.53    380.64 o 
  10   0   8     9184.61     9327.88    401.15 o 
  12   0   8     5991.31     6237.69    369.44 o 
  14   0   8      515.31      487.35     95.33 o 
   0   1   8    15672.40    15924.95    526.63 o 
   1   1   8      138.77       99.66     21.81 o 
   2   1   8    19643.21    17450.21   1025.30 o 
   3   1   8     3182.88     3351.00     87.47 o 
   4   1   8     4200.36     4517.75     99.99 o 
   5   1   8     3197.40     3530.26     98.38 o 
   6   1   8     2604.42     2755.27     70.11 o 
   7   1   8       10.64       13.22     13.25 o 
   8   1   8     6788.19     6714.86    134.20 o 
   9   1   8       12.68       23.81     13.48 o 
  10   1   8     3754.75     3812.89    126.95 o 
  11   1   8      157.73      155.50     53.33 o 
  12   1   8     4258.31     4345.37    195.96 o 
  13   1   8      281.46      303.56     46.48 o 
  14   1   8      344.81      349.45     68.60 o 
   0   2   8    17424.05    20727.88   1572.49 o 
   1   2   8      929.03      975.84     38.00 o 
   2   2   8     5089.55     5199.56     88.69 o 
   3   2   8      640.29      698.36     29.76 o 
   4   2   8     2167.62     2021.74     52.47 o 
   5   2   8      316.14      282.64     24.10 o 
   6   2   8      662.54      623.61     33.33 o 
   7   2   8      172.10      159.71     15.77 o 
   8   2   8     2026.37     1955.40     49.64 o 
   9   2   8     1319.15     1348.11     71.56 o 
  10   2   8     8418.51     8963.60    271.03 o 
  11   2   8      340.91      374.41     49.28 o 
  12   2   8      929.62      882.99     80.87 o 
  13   2   8       56.70       47.37     33.96 o 
  14   2   8       23.41       15.39     29.65 o 
   0   3   8    25016.54    22663.95   3085.28 o 
   1   3   8     2498.06     2476.65     61.86 o 
   2   3   8    12635.39    14074.47    201.88 o 
   3   3   8      461.19      483.35     41.78 o 
   4   3   8     1412.15     1348.36     46.92 o 
   5   3   8      171.80      177.24     21.90 o 
   6   3   8      296.21      252.28     31.25 o 
   7   3   8      638.43      639.70     39.46 o 
   8   3   8     5918.53     5720.19    172.88 o 
   9   3   8     1248.39     1253.87     52.10 o 
  10   3   8     6798.87     6864.04    205.16 o 
  11   3   8      271.97      287.66     81.71 o 
  12   3   8     2600.91     2617.81    142.66 o 
  13   3   8      211.87      281.35     58.32 o 
   0   4   8    22784.55    26927.19   1318.33 o 
   1   4   8      102.56      111.70     49.99 o 
   2   4   8    11525.63    12370.29    276.81 o 
   3   4   8       37.34       58.84     29.64 o 
   4   4   8     1334.00     1294.01     53.84 o 
   5   4   8      463.93      468.88     38.38 o 
   6   4   8     1268.46     1260.36     74.76 o 
   7   4   8      371.19      365.00     40.83 o 
   8   4   8     6981.54     7153.62    252.33 o 
   9   4   8      309.05      297.96     96.06 o 
  10   4   8     5885.24     5829.34    220.15 o 
  11   4   8        1.01        5.68     24.24 o 
  12   4   8     3693.85     3962.15    272.30 o 
   0   5   8     9001.30     9791.66    323.96 o 
   1   5   8     1331.75     1325.95     59.39 o 
   2   5   8     2449.98     2584.59     87.76 o 
   3   5   8      110.01       93.63     44.02 o 
   4   5   8      904.57      872.83     57.08 o 
   5   5   8      537.33      514.33     30.88 o 
   6   5   8     1297.84     1271.41     70.97 o 
   7   5   8     1811.77     1680.76     81.62 o 
   8   5   8     2457.77     2264.04     98.94 o 
   9   5   8       44.55       37.07     29.30 o 
  10   5   8     6352.11     6131.47    632.76 o 
  11   5   8       89.82      104.69     88.79 o 
   0   6   8     2568.06     2651.54    134.31 o 
   1   6   8      492.56      492.64     38.85 o 
   2   6   8     4594.97     4589.92    156.06 o 
   3   6   8       77.40       77.50     34.81 o 
   4   6   8      670.81      637.22     52.76 o 
   5   6   8      141.99      106.30     51.09 o 
   6   6   8      545.90      489.83     53.72 o 
   7   6   8      477.70      436.13     60.84 o 
   8   6   8     3230.44     3374.01    154.50 o 
   9   6   8      954.04      809.29     76.05 o 
  10   6   8     2049.83     2061.97    178.75 o 
   0   7   8     8147.79     8570.73    573.33 o 
   1   7   8     1011.06     1079.49     64.45 o 
   2   7   8     5927.56     6357.06    243.37 o 
   3   7   8      594.71      509.12     75.17 o 
   4   7   8      760.91      748.43     59.34 o 
   5   7   8        4.25        7.12     19.03 o 
   6   7   8      373.23      336.91    153.95 o 
   7   7   8      101.68       88.39     75.75 o 
   8   7   8     2754.88     2800.91    183.68 o 
   0   8   8     6232.14     7168.89    258.62 o 
   1   8   8      248.14      217.51    111.56 o 
   2   8   8     3050.34     3338.43    173.05 o 
   3   8   8       14.11        9.00     22.13 o 
   4   8   8      180.45      159.94     66.22 o 
   2   0   9     2990.24     2675.63    179.49 o 
   4   0   9    10825.77    11933.10    292.96 o 
   6   0   9     7848.91     8679.58    275.21 o 
   8   0   9     3379.26     3332.42    182.68 o 
  10   0   9      303.13      394.56     64.52 o 
  12   0   9     1278.17     1330.00    102.38 o 
  14   0   9     3479.64     3542.34    306.04 o 
   1   1   9     1174.69     1212.37     43.94 o 
   3   1   9     1396.41     1297.61     52.12 o 
   4   1   9    18980.79    19237.64   1681.13 o 
   5   1   9      864.56      846.37     71.30 o 
   7   1   9     1034.25     1060.59     62.88 o 
   8   1   9     3632.45     3627.65    105.60 o 
   9   1   9     2284.57     2296.86    100.37 o 
  10   1   9      635.67      677.00     56.94 o 
  11   1   9      278.94      238.13     86.92 o 
  12   1   9     2163.49     2135.31    132.88 o 
  13   1   9       23.34       19.93     26.62 o 
  14   1   9     3011.99     2684.36    344.07 o 
   3   2   9       78.27       87.10     23.99 o 
   5   2   9     1782.01     1865.14     50.79 o 
   6   2   9    15596.75    16984.67    321.73 o 
   7   2   9       23.13       25.18     11.14 o 
   8   2   9     2823.69     2626.17     64.40 o 
   9   2   9      518.67      454.50     27.27 o 
  10   2   9      184.37      185.60     56.00 o 
  11   2   9      325.87      327.89     49.20 o 
  12   2   9      842.81      820.53     74.64 o 
  13   2   9        4.73        8.98     24.67 o 
   1   3   9      216.28      199.48     30.04 o 
   2   3   9     4293.21     4381.30     95.98 o 
   3   3   9      612.53      596.69     46.67 o 
   4   3   9     9208.51    10113.49    228.45 o 
   5   3   9      242.64      241.45     26.79 o 
   6   3   9     6907.37     7121.99    169.40 o 
   7   3   9      187.49      177.31     22.88 o 
   8   3   9     3570.61     3583.32    104.94 o 
   9   3   9      465.84      442.65     32.14 o 
  10   3   9       12.42       21.52     31.68 o 
  11   3   9      226.93      223.57     73.51 o 
  12   3   9     1406.20     1425.66    101.87 o 
  13   3   9      146.35      111.56     79.16 o 
   1   4   9      147.36      138.91     32.19 o 
   2   4   9     3831.31     3943.91    111.16 o 
   3   4   9      121.00      156.83     34.21 o 
   4   4   9     8509.45     8909.52    208.70 o 
   5   4   9     1117.53     1100.59     66.40 o 
   6   4   9     6452.17     6452.20    162.24 o 
   7   4   9      462.98      439.29     26.01 o 
   8   4   9     3275.35     3193.74    135.74 o 
   9   4   9       42.64       35.40     23.11 o 
  10   4   9      310.03      367.57     67.15 o 
  11   4   9       88.97       78.59     59.18 o 
  12   4   9      978.01      900.90     97.75 o 
   1   5   9     1469.02     1477.94     63.06 o 
   2   5   9     3560.95     3645.05    114.68 o 
   3   5   9     2101.15     2178.47     79.76 o 
   4   5   9     9770.36    10446.56    241.57 o 
   5   5   9     1040.09     1072.19     51.43 o 
   6   5   9     5958.97     6041.77    217.69 o 
   7   5   9     1719.80     1640.62     92.60 o 
   8   5   9      708.72      627.82     56.11 o 
   9   5   9      398.05      393.81     78.24 o 
  10   5   9       38.00       63.45     49.10 o 
  11   5   9       43.78       50.30     47.02 o 
   1   6   9      259.00      273.14     40.97 o 
   2   6   9     3513.48     3611.00    132.66 o 
   3   6   9      824.65      815.53     52.78 o 
   4   6   9     6018.34     6278.60    191.06 o 
   5   6   9      498.98      533.15     56.65 o 
   6   6   9     5924.73     6017.55    245.74 o 
   7   6   9       83.09       79.04     45.87 o 
   8   6   9     1516.61     1512.73     71.99 o 
   9   6   9      895.17      854.91    136.07 o 
   1   7   9       44.53       36.50     23.78 o 
   2   7   9     1467.44     1528.87     74.43 o 
   3   7   9      557.60      569.15     67.69 o 
   4   7   9     3699.59     3827.28    151.92 o 
   5   7   9      402.58      394.85     58.86 o 
   6   7   9     2919.15     2852.30    173.07 o 
   7   7   9      197.22      224.29     57.48 o 
   1   8   9       84.77       67.33     43.00 o 
   2   8   9     1492.73     1506.56     98.97 o 
   3   8   9      464.21      517.22     53.72 o 
   0   0  10     6529.14     7043.68    303.32 o 
   2   0  10    11220.55    11702.81    296.05 o 
   4   0  10      231.86      250.13    148.55 o 
   6   0  10      464.73      534.33     69.16 o 
   8   0  10     5706.04     6344.61    289.79 o 
  10   0  10     5458.29     5677.25    348.34 o 
  12   0  10     1918.37     2069.08    180.40 o 
   0   1  10    12369.76    14269.39    399.44 o 
   1   1  10     1010.18      987.94     44.89 o 
   2   1  10    17224.70    20561.80    940.94 o 
   3   1  10     5636.66     6019.06    160.48 o 
   4   1  10     1542.54     1520.50     68.26 o 
   5   1  10      349.35      360.27     55.12 o 
   6   1  10     1313.74     1277.86     65.51 o 
   7   1  10      187.01      178.25     34.88 o 
   8   1  10     7407.00     7663.04    222.55 o 
   9   1  10       45.10       76.31     38.54 o 
  10   1  10     6292.54     6538.57    263.80 o 
  11   1  10      225.59      244.84     82.07 o 
  12   1  10     4796.60     4811.46    196.22 o 
  13   1  10      180.17      204.30     78.36 o 
   0   2  10    48218.66    39108.41   2933.56 o 
   1   2  10     1004.19     1092.90     42.82 o 
   2   2  10     6376.52     6183.07    107.08 o 
   3   2  10       60.76       64.21     30.90 o 
   4   2  10     2352.18     2147.84     61.32 o 
   5   2  10      175.16      152.66     18.96 o 
   6   2  10     1259.46     1303.62     65.74 o 
   7   2  10      707.92      744.54     68.30 o 
   8   2  10    10420.88    11197.50    245.97 o 
   9   2  10      197.13      184.17     77.99 o 
  10   2  10     9037.39     9839.12    249.32 o 
  11   2  10       97.02       73.37     42.12 o 
  12   2  10     6249.64     6187.85    252.58 o 
  13   2  10       79.58       39.73     30.68 o 
   0   3  10     6203.76     6755.77    183.54 o 
   1   3  10      126.25      112.52     24.12 o 
   2   3  10     7639.57     8324.90    194.61 o 
   3   3  10       68.35       73.52     30.44 o 
   4   3  10      660.80      673.58     45.94 o 
   5   3  10       31.69       47.77     25.63 o 
   6   3  10     2429.00     2302.62     78.47 o 
   7   3  10     1014.46     1015.22     61.10 o 
   8   3  10     2647.24     2409.32     89.28 o 
   9   3  10       74.53       60.56     36.56 o 
  10   3  10     6047.18     5929.92    258.54 o 
  11   3  10       70.57       75.57     48.29 o 
  12   3  10     2196.68     2116.14    138.36 o 
  13   3  10       14.52       14.26     25.21 o 
   0   4  10     8881.10     9346.74    310.78 o 
   1   4  10     1483.03     1561.75     62.02 o 
   2   4  10     6425.87     6642.17    168.01 o 
   3   4  10      324.37      343.53     44.61 o 
   4   4  10      543.03      513.97     41.94 o 
   5   4  10      179.43      201.94     28.09 o 
   6   4  10     1000.34      959.78     49.48 o 
   7   4  10       29.61       19.24     16.79 o 
   8   4  10     1966.91     1901.41    109.10 o 
   9   4  10      630.26      614.80     74.78 o 
  10   4  10     5023.32     4904.20    204.99 o 
  11   4  10      212.61      169.57    120.35 o 
  12   4  10      947.66      849.75    118.82 o 
   1   5  10     2890.20     3022.44    101.66 o 
   2   5  10     5260.57     5339.91    143.78 o 
   3   5  10     2924.77     2879.10     96.01 o 
   4   5  10     2933.62     2983.89     96.69 o 
   5   5  10       86.57       68.96     41.68 o 
   6   5  10      880.52      869.21     63.22 o 
   7   5  10      133.94      108.86     56.79 o 
   8   5  10     3432.08     3196.49    151.42 o 
   9   5  10      690.40      746.20     89.14 o 
  10   5  10     3051.02     3120.49    188.25 o 
  11   5  10     1056.09     1147.07    120.53 o 
   0   6  10     6253.63     6842.45    266.41 o 
   1   6  10      496.18      527.76     45.64 o 
   2   6  10     5346.83     5675.01    162.00 o 
   3   6  10      745.62      654.68     50.60 o 
   4   6  10      989.60      944.99     68.38 o 
   5   6  10       77.44       51.40     26.66 o 
   6   6  10      306.31      266.01     64.73 o 
   7   6  10       14.56       11.71     21.60 o 
   8   6  10     3432.67     3353.56    183.21 o 
   9   6  10      124.06      113.37    109.93 o 
   0   7  10     3782.16     3734.27    218.52 o 
   1   7  10      146.96      147.35     66.75 o 
   2   7  10     2522.90     2627.97    120.33 o 
   3   7  10        3.10       11.21     18.60 o 
   4   7  10       71.46       55.83     33.95 o 
   5   7  10       64.01       65.36     46.94 o 
   6   7  10      280.95      258.34     61.54 o 
   7   7  10      221.41      272.40     98.54 o 
   0   8  10     1661.26     1682.32    171.54 o 
   1   8  10      764.03      768.60     72.28 o 
   2   8  10     2611.31     2581.84    156.28 o 
   2   0  11     6931.85     7049.09    219.34 o 
   4   0  11    14001.54    16001.33    574.22 o 
   6   0  11    13277.99    15245.43    584.82 o 
   8   0  11     3583.97     3600.65    232.04 o 
  10   0  11     1064.79     1175.59    149.30 o 
  12   0  11      208.83      166.70    102.10 o 
   1   1  11      799.40      751.02     41.18 o 
   2   1  11     5483.69     5484.21    144.89 o 
   3   1  11     1016.58     1066.26     82.01 o 
   4   1  11    10851.63    11851.95    297.68 o 
   5   1  11      118.01      139.30     40.50 o 
   6   1  11    12842.86    14468.72    234.20 o 
   7   1  11      566.39      616.02     70.36 o 
   8   1  11     3286.37     3289.50    129.89 o 
   9   1  11      624.45      649.36     65.96 o 
  10   1  11      277.62      236.06     92.76 o 
  11   1  11       64.76       58.25     45.59 o 
  12   1  11     2630.94     2585.46    136.98 o 
  13   1  11      244.67      274.79     90.21 o 
   1   2  11     1355.58     1403.80     53.36 o 
   2   2  11      880.53      826.38     58.20 o 
   3   2  11      249.34      248.74     27.08 o 
   4   2  11     8602.59     9061.80    209.89 o 
   5   2  11      748.06      755.63     60.23 o 
   6   2  11     6057.11     6079.83    175.78 o 
   7   2  11      800.42      752.10     66.34 o 
   8   2  11     4315.04     4581.88    149.61 o 
   9   2  11      174.83      201.73     81.03 o 
  10   2  11      465.76      547.68     73.79 o 
  11   2  11        4.78        7.22     14.98 o 
  12   2  11     2588.21     2717.75    164.23 o 
  13   2  11      241.44      300.43     96.06 o 
   1   3  11      110.68      141.91     54.22 o 
   2   3  11     5093.27     5192.84    136.57 o 
   3   3  11      144.27      159.42     49.74 o 
   4   3  11     9029.08     9864.13    235.10 o 
   5   3  11     1136.43     1164.36     66.10 o 
   6   3  11     9161.89     9359.02    227.93 o 
   7   3  11      304.54      253.29     22.01 o 
   8   3  11     1800.33     1755.84     88.58 o 
   9   3  11       92.46       99.48     53.10 o 
  10   3  11       43.62       44.28     40.69 o 
  11   3  11       42.60       29.16     26.48 o 
  12   3  11     1040.12     1004.17     80.90 o 
   1   4  11       87.66      113.44     46.70 o 
   2   4  11     6047.63     6214.18    161.05 o 
   3   4  11      469.89      488.57     48.10 o 
   4   4  11     8443.55     8971.35    214.29 o 
   5   4  11      328.75      283.50     31.74 o 
   6   4  11     9413.89    10425.18    176.97 o 
   7   4  11      147.73      130.86     38.68 o 
   8   4  11     3577.93     3510.34    175.76 o 
   9   4  11       58.23       55.08     32.15 o 
  10   4  11      151.97      141.61    107.12 o 
  11   4  11       78.10       60.19     50.36 o 
   1   5  11      542.51      539.42     43.43 o 
   2   5  11      410.81      415.50     43.19 o 
   3   5  11     1094.12     1126.66     61.17 o 
   4   5  11     6864.05     7067.15    223.94 o 
   5   5  11      880.18      859.08     54.02 o 
   6   5  11     4476.89     4480.60    175.17 o 
   7   5  11      143.63      130.70     60.72 o 
   8   5  11     1221.99     1153.12     97.47 o 
   9   5  11      354.99      359.77     61.96 o 
  10   5  11       57.44       74.90     63.09 o 
   1   6  11      278.74      321.91     50.97 o 
   2   6  11     1400.50     1372.59     61.42 o 
   3   6  11      331.03      299.04     38.57 o 
   4   6  11     3305.33     3281.35    150.15 o 
   5   6  11      243.69      295.59     67.23 o 
   6   6  11     4236.67     4401.50    168.77 o 
   7   6  11      397.45      356.69     94.67 o 
   8   6  11      899.45      852.27     72.09 o 
   1   7  11      153.52      113.34     63.05 o 
   2   7  11     2211.73     2352.43    124.80 o 
   3   7  11      438.22      517.29     75.48 o 
   4   7  11     3372.20     3485.10    170.99 o 
   5   7  11      555.30      582.84     64.24 o 
   6   7  11     3705.29     3742.22    201.24 o 
   2   0  12    14083.73    15692.52    444.73 o 
   4   0  12     4508.43     4570.05    244.65 o 
   6   0  12     1425.26     1433.95    121.48 o 
   8   0  12     6532.21     7146.53    342.87 o 
  10   0  12     5374.48     5761.55    348.39 o 
  12   0  12     5408.56     5633.55    383.56 o 
   0   1  12     7112.96     7279.44    257.70 o 
   1   1  12     1309.93     1292.33     67.23 o 
   2   1  12     6968.36     7180.54    163.16 o 
   3   1  12      661.51      667.33     52.28 o 
   4   1  12      956.19      848.24     57.77 o 
   5   1  12       77.48      100.44     46.93 o 
   6   1  12      651.73      588.10     87.85 o 
   7   1  12      280.76      283.48     56.99 o 
   8   1  12     3060.01     3152.88    136.96 o 
   9   1  12      176.66      187.57     92.54 o 
  10   1  12     5683.33     5978.46    253.78 o 
  11   1  12      109.10       74.93     61.18 o 
  12   1  12     1038.12      993.84     77.85 o 
  13   1  12      269.91      249.85    176.32 o 
   0   2  12    13449.93    15119.97    466.81 o 
   1   2  12     1550.47     1463.20     60.64 o 
   2   2  12     5118.70     5367.31    138.76 o 
   3   2  12      519.78      506.34     45.00 o 
   4   2  12     2315.06     2340.89     77.06 o 
   5   2  12      255.97      243.42     44.20 o 
   6   2  12      377.13      394.26    130.05 o 
   7   2  12      533.28      532.15     62.31 o 
   8   2  12     4689.99     4795.19    192.83 o 
   9   2  12      484.68      482.29     53.77 o 
  10   2  12     2723.05     2875.28    138.73 o 
  11   2  12      176.44      142.41     61.35 o 
  12   2  12      838.58      894.07     86.17 o 
   0   3  12    12817.70    14410.28    454.78 o 
   1   3  12      932.17      950.67     62.50 o 
   2   3  12     9198.38     9613.01    228.85 o 
   3   3  12      862.64      800.43     52.79 o 
   4   3  12     1528.78     1492.98     76.95 o 
   5   3  12       22.17       30.62     17.96 o 
   6   3  12      539.80      488.43     28.87 o 
   7   3  12      522.37      489.80     53.99 o 
   8   3  12     2539.81     2595.16    113.51 o 
   9   3  12      158.15      180.18     79.40 o 
  10   3  12     6033.36     6490.53    261.26 o 
  11   3  12      327.10      344.76     72.00 o 
  12   3  12     2069.32     2129.52    155.44 o 
   0   4  12     9872.78    11167.80    372.27 o 
   1   4  12      149.52      158.25     59.21 o 
   2   4  12     5937.71     6221.70    163.14 o 
   3   4  12       37.14       33.24     21.61 o 
   4   4  12     1416.24     1414.42     61.32 o 
   5   4  12       48.88       49.41     25.09 o 
   6   4  12      539.71      463.64     32.63 o 
   7   4  12      263.02      258.86    116.47 o 
   8   4  12     3375.79     3434.83    178.29 o 
   9   4  12       54.34       56.11     48.85 o 
  10   4  12     5930.77     6553.86    313.98 o 
  11   4  12       53.43       35.84     38.25 o 
   0   5  12     3896.41     3748.78    275.31 o 
   1   5  12      531.36      510.47     42.83 o 
   2   5  12     4364.65     4371.91    155.14 o 
   3   5  12      768.22      774.79     47.28 o 
   4   5  12      688.82      608.22     46.81 o 
   5   5  12      360.45      336.67     60.62 o 
   6   5  12      522.94      492.43     54.11 o 
   7   5  12      181.04      217.02     81.55 o 
   8   5  12     5035.94     5104.05    257.19 o 
   9   5  12       43.06       26.01     32.37 o 
  10   5  12     2202.37     2365.22    164.40 o 
   0   6  12     2862.63     2825.65    172.53 o 
   1   6  12      750.32      795.09     49.35 o 
   2   6  12     3600.97     3762.07    144.02 o 
   3   6  12      226.60      194.48     68.82 o 
   4   6  12       74.73       66.84     45.15 o 
   5   6  12       65.71       52.04     39.30 o 
   6   6  12      339.33      344.90    158.88 o 
   7   6  12      275.13      233.86    101.73 o 
   8   6  12     2126.26     2185.49    155.10 o 
   0   7  12     5094.75     5671.62    390.70 o 
   1   7  12      877.01      896.58     58.20 o 
   2   7  12     3701.32     3814.85    183.46 o 
   3   7  12       84.72       96.79     62.71 o 
   4   7  12      742.33      743.29     68.37 o 
   5   7  12        6.45       11.32     22.25 o 
   2   0  13     3204.18     3074.52    188.45 o 
   4   0  13     8849.61     9115.75    391.04 o 
   6   0  13     5021.38     5584.04    300.31 o 
   8   0  13     1145.20     1096.86    100.94 o 
  10   0  13       42.73       21.25     36.04 o 
  12   0  13     1724.60     1724.28    187.53 o 
   1   1  13     1463.13     1504.20     85.60 o 
   2   1  13     3677.59     3586.81    157.25 o 
   3   1  13      171.75      196.25     63.67 o 
   4   1  13     8285.47     8869.30    239.66 o 
   5   1  13      495.60      502.47     64.86 o 
   6   1  13     8603.77     8970.95    278.97 o 
   7   1  13      907.78      879.73     72.62 o 
   8   1  13     1177.16     1214.34     75.53 o 
   9   1  13      477.42      548.69     79.86 o 
  10   1  13       37.80       34.41     29.90 o 
  11   1  13      277.24      337.67     64.99 o 
  12   1  13      739.84      761.41     69.62 o 
   1   2  13      502.67      468.54     43.43 o 
   2   2  13     4098.01     4263.02    126.80 o 
   3   2  13      228.86      256.37     32.70 o 
   4   2  13    10313.02    10855.78    301.58 o 
   5   2  13      805.15      805.26     70.68 o 
   6   2  13     6388.31     7016.28    209.65 o 
   7   2  13       46.23       45.79     25.53 o 
   8   2  13     5314.37     5567.86    178.62 o 
   9   2  13       74.18       70.85     40.89 o 
  10   2  13      252.98      286.26     76.87 o 
  11   2  13      185.17      137.47     97.95 o 
  12   2  13     1051.93      975.59    137.80 o 
   1   3  13       22.24       22.55     16.56 o 
   2   3  13     5796.35     5882.51    154.70 o 
   3   3  13      540.60      506.72     46.04 o 
   4   3  13     7117.68     7487.96    183.63 o 
   5   3  13      437.98      402.52     31.31 o 
   6   3  13     5482.03     5471.44    204.19 o 
   7   3  13      243.95      278.85     56.56 o 
   8   3  13     1500.94     1356.82     77.87 o 
   9   3  13      222.24      226.73    114.82 o 
  10   3  13       34.78       30.31     32.63 o 
  11   3  13      170.60      153.64     99.19 o 
   1   4  13      221.75      203.60     63.55 o 
   2   4  13     2193.52     2183.13     88.28 o 
   3   4  13      553.45      577.68     54.12 o 
   4   4  13     3308.78     3435.49    124.63 o 
   5   4  13      479.07      452.09     39.31 o 
   6   4  13     3732.83     3823.01    138.02 o 
   7   4  13      581.74      617.50     96.12 o 
   8   4  13      859.70      858.35    111.33 o 
   9   4  13       38.68       37.15     30.61 o 
  10   4  13       37.77       26.76     34.22 o 
   1   5  13      401.04      412.20     52.30 o 
   2   5  13     2199.43     2175.19     83.91 o 
   3   5  13       64.85       70.07     39.39 o 
   4   5  13     5677.32     6040.13    211.14 o 
   5   5  13     1095.03     1185.26     67.77 o 
   6   5  13     5363.45     5394.93    272.09 o 
   7   5  13      163.41      158.97    123.86 o 
   8   5  13     1942.30     1933.03    130.38 o 
   9   5  13      149.98       95.42     67.79 o 
   1   6  13       13.19       11.95     19.25 o 
   2   6  13     2425.51     2430.64    112.43 o 
   3   6  13      235.41      263.91     53.86 o 
   4   6  13     7037.43     7291.51    218.22 o 
   5   6  13      241.80      214.47     91.51 o 
   6   6  13     4374.94     4747.34    267.97 o 
   7   6  13      503.23      498.51     87.34 o 
   1   7  13       54.13       36.02     34.15 o 
   2   7  13      753.21      787.24     72.70 o 
   3   7  13      163.36      135.73     76.29 o 
   4   7  13     2163.89     2088.94    134.69 o 
   0   0  14    10596.99    12204.89    700.55 o 
   2   0  14     5095.54     5240.67    260.02 o 
   4   0  14      183.94      193.03    156.49 o 
   6   0  14     2264.74     2292.69    170.12 o 
   8   0  14     5330.93     5690.17    359.03 o 
  10   0  14     1505.51     1589.27    155.43 o 
  12   0  14     3890.40     3732.28    326.26 o 
   0   1  14     8437.81     9046.50    420.45 o 
   1   1  14     1573.41     1605.88    104.20 o 
   2   1  14     6505.12     6581.50    229.46 o 
   3   1  14        6.56       10.13     27.95 o 
   4   1  14      758.98      642.84     76.23 o 
   5   1  14      628.57      628.09     75.37 o 
   6   1  14      806.50      831.17     86.67 o 
   7   1  14     1150.12     1112.87     75.20 o 
   8   1  14     4418.79     4739.95    189.84 o 
   9   1  14      485.08      431.48     78.89 o 
  10   1  14     4990.84     5190.58    211.33 o 
  11   1  14      466.73      517.97     97.36 o 
  12   1  14     2286.45     2329.01    199.06 o 
   0   2  14     8157.02     8555.20    308.07 o 
   1   2  14      376.03      403.52     46.45 o 
   3   2  14       16.32       24.44     24.15 o 
   4   2  14      831.62      873.42     74.20 o 
   5   2  14      179.58      210.22     97.72 o 
   6   2  14     1881.49     1804.80     99.16 o 
   7   2  14       39.64       31.22     26.86 o 
   8   2  14     2963.75     2935.38    137.03 o 
   9   2  14       31.03       46.32     27.82 o 
  10   2  14     5769.70     6145.69    255.40 o 
  11   2  14       36.13       47.77     57.42 o 
   0   3  14    16524.24    19021.43    656.97 o 
   1   3  14      574.69      524.05     56.18 o 
   2   3  14     2101.26     1853.77     70.77 o 
   3   3  14       19.73       17.13     14.23 o 
   4   3  14      206.05      192.77     29.69 o 
   5   3  14       23.62       22.92     25.03 o 
   6   3  14      556.03      566.44     58.64 o 
   7   3  14      188.00      148.66     77.93 o 
   8   3  14     2548.10     2512.18    131.26 o 
   9   3  14      319.04      290.73     77.25 o 
  10   3  14     4606.87     4709.50    274.18 o 
  11   3  14       75.16       63.62     51.07 o 
   0   4  14     7106.57     7449.01    339.18 o 
   1   4  14      650.06      589.74     49.25 o 
   2   4  14     1968.11     2006.72     88.40 o 
   3   4  14     1222.00     1272.88     62.22 o 
   4   4  14      850.92      794.91     57.86 o 
   5   4  14      163.78      138.00     70.85 o 
   6   4  14      880.72      861.81     65.58 o 
   7   4  14      447.39      461.59    130.71 o 
   8   4  14     2325.71     2248.43    133.73 o 
   9   4  14       71.41       78.74     60.66 o 
  10   4  14     2222.36     2235.99    172.05 o 
   0   5  14     4980.31     5231.38    267.84 o 
   1   5  14      951.78     1036.65     67.14 o 
   2   5  14     6554.55     6934.49    238.95 o 
   3   5  14      754.39      783.97     53.01 o 
   4   5  14      568.96      485.28     51.32 o 
   5   5  14      231.55      255.44     72.38 o 
   6   5  14      357.15      338.07    137.89 o 
   7   5  14      304.17      242.82    135.42 o 
   8   5  14     1788.30     1851.91    139.32 o 
   0   6  14     5292.04     5613.96    258.27 o 
   1   6  14      215.10      206.00     51.68 o 
   2   6  14     5086.01     5231.48    180.48 o 
   3   6  14      167.37      138.77     67.41 o 
   4   6  14      586.28      564.71     75.27 o 
   5   6  14       93.65       80.79     56.46 o 
   6   6  14      480.14      427.05    142.29 o 
   0   7  14     2146.85     2163.58    167.43 o 
   1   7  14       68.66       62.02     45.80 o 
   2   7  14     1380.39     1319.75     93.70 o 
   2   0  15     2794.98     2702.14    236.57 o 
   6   0  15     7481.94     7855.42    468.23 o 
   8   0  15     2944.84     2993.23    220.57 o 
  10   0  15      649.51      717.23    161.76 o 
   1   1  15       71.91       83.15     45.17 o 
   2   1  15     2586.48     2486.47    126.48 o 
   3   1  15      251.92      294.66     73.66 o 
   4   1  15     6938.19     7171.02    235.01 o 
   5   1  15      572.13      570.47     70.76 o 
   6   1  15     7868.19     8233.04    352.40 o 
   7   1  15     1197.49     1343.87    117.08 o 
   8   1  15     1737.55     1601.25     99.49 o 
   9   1  15      138.57      123.83     99.89 o 
  10   1  15       70.21       67.70     47.07 o 
  11   1  15      313.86      320.52     68.95 o 
   1   2  15      102.00      124.61     52.54 o 
   2   2  15     2696.52     2656.66    110.31 o 
   3   2  15      132.74      159.89     74.89 o 
   4   2  15     3129.87     3225.11    122.42 o 
   5   2  15      492.18      507.22     66.16 o 
   6   2  15     6200.13     6561.67    211.90 o 
   7   2  15      503.29      521.59     59.58 o 
   8   2  15     2071.02     2169.13    120.16 o 
   9   2  15       53.58       46.53     30.71 o 
  10   2  15       21.98       27.49     48.56 o 
  11   2  15        3.08       17.28     30.92 o 
   1   3  15     1177.11     1140.58     65.98 o 
   2   3  15     3401.37     3461.49    115.22 o 
   3   3  15      388.95      404.45     37.51 o 
   4   3  15     6673.01     6854.76    226.45 o 
   5   3  15      720.29      624.08     78.85 o 
   6   3  15     3244.62     3346.79    175.37 o 
   7   3  15      557.71      652.90     65.13 o 
   8   3  15     2333.59     2200.54    110.81 o 
   9   3  15      113.39      112.89     81.56 o 
  10   3  15       53.37       42.88     45.09 o 
   1   4  15      490.43      524.49     56.29 o 
   2   4  15     1739.52     1737.55     90.12 o 
   3   4  15       89.19       82.05     49.65 o 
   4   4  15     9163.25     9932.38    323.79 o 
   5   4  15      122.57      140.38     70.83 o 
   6   4  15     4571.91     5090.54    219.90 o 
   7   4  15      177.68      133.82     82.50 o 
   8   4  15     2258.76     2249.16    169.87 o 
   9   4  15       22.69       18.29     23.96 o 
   1   5  15       35.20       31.46     24.63 o 
   2   5  15     1860.42     1738.15     76.93 o 
   3   5  15      671.11      653.46     58.69 o 
   4   5  15     1699.80     1665.79     86.30 o 
   5   5  15       36.19       38.57     43.34 o 
   6   5  15     3853.77     3635.32    202.32 o 
   7   5  15      158.29      149.79    100.13 o 
   1   6  15      129.79       93.86     59.74 o 
   2   6  15      715.01      728.75     70.82 o 
   3   6  15      693.85      694.82     62.10 o 
   4   6  15     1929.13     2096.59    158.60 o 
   5   6  15       56.07       50.94     72.22 o 
   0   0  16     9834.13    11356.95    697.38 o 
   2   0  16     8212.76     8888.42    390.63 o 
   4   0  16      777.52      784.70    169.32 o 
   6   0  16       55.94       62.70     51.81 o 
   8   0  16     2596.57     2494.27    228.15 o 
  10   0  16     2663.00     3149.62    306.97 o 
   0   1  16     8027.33     8291.37    377.69 o 
   1   1  16      323.20      386.22    139.66 o 
   2   1  16     5785.79     5630.41    200.41 o 
   3   1  16      193.38      225.56     94.35 o 
   4   1  16     1336.70     1201.16     82.98 o 
   5   1  16       51.04       55.46     32.86 o 
   6   1  16       51.06       35.14     32.58 o 
   7   1  16      422.07      444.89    129.35 o 
   8   1  16     4634.82     5014.58    250.40 o 
   9   1  16       15.79       14.24     28.92 o 
  10   1  16     3181.47     3096.70    193.77 o 
   0   2  16     2416.56     2016.89    166.00 o 
   1   2  16      280.38      300.69     78.18 o 
   2   2  16     3924.96     3913.44    148.73 o 
   3   2  16      593.25      540.64     64.16 o 
   4   2  16      476.99      416.28     56.47 o 
   5   2  16       62.70       80.94     38.64 o 
   6   2  16      900.09      862.85     74.78 o 
   7   2  16      212.02      226.56     80.31 o 
   8   2  16     1666.95     1511.24     94.87 o 
   9   2  16        8.93       16.08     30.12 o 
  10   2  16     3366.23     3393.89    252.47 o 
   0   3  16     9688.19    10253.19    316.64 o 
   1   3  16      913.58      859.59     50.65 o 
   2   3  16     2285.37     2117.32     91.98 o 
   3   3  16       83.89       74.22     40.10 o 
   4   3  16     1171.17     1103.55     95.86 o 
   5   3  16       82.82       61.77     40.36 o 
   6   3  16      450.20      447.69     82.76 o 
   7   3  16      103.43       79.86     45.56 o 
   8   3  16     2122.87     2152.24    144.56 o 
   9   3  16      314.75      254.12    151.37 o 
   0   4  16     8078.56     8102.52    372.65 o 
   1   4  16      290.06      244.49     52.90 o 
   2   4  16     5465.85     5577.22    202.17 o 
   3   4  16      834.06      771.03     51.70 o 
   4   4  16     2051.97     2065.47    123.90 o 
   5   4  16      112.43       93.93     56.68 o 
   6   4  16      430.52      422.73     76.34 o 
   7   4  16      277.13      289.13    120.57 o 
   8   4  16     2267.86     2376.72    177.90 o 
   0   5  16     1770.02     1758.30    122.33 o 
   1   5  16      115.63       96.56     43.40 o 
   2   5  16     1944.07     1907.39     82.63 o 
   3   5  16       94.51       82.81     56.44 o 
   4   5  16      282.90      237.11     71.82 o 
   5   5  16       77.99       93.33     61.69 o 
   6   5  16      298.91      262.95    135.40 o 
   0   6  16     2096.60     2042.62    154.65 o 
   1   6  16      590.54      626.91     59.21 o 
   2   6  16     1154.17     1125.76     87.49 o 
   3   6  16      137.48      101.76     72.96 o 
   2   0  17     1148.88     1011.96    122.08 o 
   4   0  17     2503.60     2146.26    221.56 o 
   6   0  17     3383.33     3327.91    276.67 o 
   8   0  17      589.39      510.02    116.09 o 
  10   0  17      173.92      139.81    137.73 o 
   1   1  17       99.55      103.67     52.86 o 
   2   1  17     2884.33     2713.63    152.90 o 
   3   1  17       37.35       43.91     32.53 o 
   4   1  17     4699.20     4768.81    193.65 o 
   5   1  17      865.57     1045.86    125.03 o 
   6   1  17     2054.39     2018.35    105.78 o 
   7   1  17       85.71       77.08     48.13 o 
   8   1  17     1964.27     2004.01    118.41 o 
   9   1  17      513.99      540.32     75.41 o 
  10   1  17       83.31       81.01     69.85 o 
   1   2  17      181.96      198.05    106.19 o 
   2   2  17     3513.69     3299.20    149.79 o 
   3   2  17      270.37      250.29     97.53 o 
   4   2  17     6406.54     6870.58    228.79 o 
   5   2  17       17.62       23.07     26.46 o 
   6   2  17     6964.79     7731.95    313.58 o 
   7   2  17       40.34       39.42     29.10 o 
   8   2  17      818.82      919.85     80.03 o 
   9   2  17      270.49      228.67    130.97 o 
   1   3  17       96.15       79.90     42.61 o 
   2   3  17     1020.35     1028.61     61.39 o 
   3   3  17       34.30       41.79     24.51 o 
   4   3  17     3363.10     3348.30    167.19 o 
   5   3  17      113.80      128.69     74.53 o 
   6   3  17     3130.41     3214.58    142.10 o 
   7   3  17      264.27      243.42    121.34 o 
   8   3  17      716.19      688.18    131.72 o 
   1   4  17      124.57      118.22     59.43 o 
   2   4  17      584.35      504.71     57.12 o 
   3   4  17        8.28       11.25     26.87 o 
   4   4  17     3064.45     3197.26    142.35 o 
   5   4  17      157.44      199.71    102.74 o 
   6   4  17     2241.40     2169.32    149.88 o 
   7   4  17       24.58        7.95     19.92 o 
   1   5  17       80.60       67.26     48.43 o 
   2   5  17     1696.24     1651.33     88.77 o 
   3   5  17      349.00      376.80     54.48 o 
   4   5  17     4133.70     4559.11    259.00 o 
   5   5  17      240.98      212.88    140.93 o 
   0   0  18     5607.16     5975.61    489.46 o 
   2   0  18     1638.13     1571.01    183.95 o 
   4   0  18      224.66      294.38    217.55 o 
   6   0  18     1550.02     1448.17    129.38 o 
   8   0  18     1307.56     1323.73    157.39 o 
   0   1  18     6657.79     6774.51    370.42 o 
   1   1  18      281.77      355.82    166.67 o 
   2   1  18     2766.87     2849.93    143.31 o 
   3   1  18        7.19       17.77     25.59 o 
   4   1  18      255.13      251.73    124.14 o 
   5   1  18        5.36       16.82     21.26 o 
   6   1  18      820.63      742.72     90.54 o 
   7   1  18      191.21      159.49    110.24 o 
   8   1  18     2219.77     2227.96    165.21 o 
   9   1  18      356.48      342.49     93.95 o 
   0   2  18     7623.18     8364.77    494.12 o 
   1   2  18       52.81       46.30     37.14 o 
   2   2  18     3833.37     3896.74    195.22 o 
   3   2  18      101.64       93.84     56.80 o 
   4   2  18      740.79      662.67    103.90 o 
   5   2  18        5.76       21.07     35.25 o 
   6   2  18      128.99      121.89     84.09 o 
   7   2  18       94.66       86.91     56.14 o 
   8   2  18     1529.00     1694.62    113.42 o 
   0   3  18     4057.85     3978.83    232.10 o 
   1   3  18       52.95       76.51     46.45 o 
   2   3  18     2810.65     2802.23    145.59 o 
   3   3  18      434.26      383.09    141.35 o 
   4   3  18      691.93      642.09     70.55 o 
   5   3  18       36.42       23.49     24.26 o 
   6   3  18      728.67      744.62     68.19 o 
   7   3  18       12.77       12.33     24.73 o 
   0   4  18     2943.53     2773.00    160.08 o 
   1   4  18      710.67      640.10     60.14 o 
   2   4  18     2053.94     1998.23    122.75 o 
   3   4  18      171.53      142.72     94.23 o 
   4   4  18      132.40      114.34     75.65 o 
   5   4  18       91.32       79.04     52.08 o 
   6   4  18      422.68      362.22     99.78 o 
   0   5  18     3566.05     3492.35    234.45 o 
   1   5  18      346.24      312.15     77.28 o 
   2   5  18     2519.17     2562.56    159.48 o 
   3   5  18      325.72      340.70     82.25 o 
   2   0  19     3256.31     3266.61    405.87 o 
   4   0  19     5618.92     6294.53    424.41 o 
   6   0  19     9550.37     9981.30    479.74 o 
   8   0  19     1346.35     1343.28    172.27 o 
   1   1  19       30.20       29.88     30.37 o 
   2   1  19     1224.69     1229.98    102.00 o 
   3   1  19       12.41       12.27     34.57 o 
   4   1  19     4209.64     4318.73    232.24 o 
   5   1  19      129.26      138.14     98.58 o 
   6   1  19     2110.91     2290.58    157.65 o 
   7   1  19       90.13       81.30     65.79 o 
   8   1  19     1530.62     1470.95    158.58 o 
   1   2  19       46.75       51.70     38.31 o 
   2   2  19      890.29      810.46    103.84 o 
   3   2  19        9.96       12.80     25.01 o 
   4   2  19     2777.76     2742.18    151.89 o 
   5   2  19       11.02       13.87     28.23 o 
   6   2  19     1698.61     1662.64    129.38 o 
   7   2  19      204.90      147.57    101.42 o 
   1   3  19      326.12      326.80     87.56 o 
   2   3  19     1623.45     1645.14    112.82 o 
   3   3  19     1112.56     1114.62     92.37 o 
   4   3  19     3537.01     3657.81    179.97 o 
   5   3  19      199.26      197.58     99.58 o 
   6   3  19     3686.06     3790.76    219.90 o 
   1   4  19      472.77      395.03     63.99 o 
   2   4  19     3147.19     3141.49    183.46 o 
   3   4  19      565.87      540.86     71.18 o 
   4   4  19     2100.01     2304.67    153.87 o 
   0   0  20     5390.72     5410.11    529.65 o 
   2   0  20     4580.37     4840.45    323.46 o 
   4   0  20     2446.02     2308.60    269.22 o 
   6   0  20      628.13      628.21    139.59 o 
   0   1  20     3734.27     3782.32    281.88 o 
   1   1  20       74.61       88.55     55.58 o 
   2   1  20     3089.24     3139.70    175.18 o 
   3   1  20      137.27      119.61     74.23 o 
   4   1  20      560.96      488.26    101.93 o 
   5   1  20       80.51       50.40     45.11 o 
   6   1  20      378.96      386.42    119.81 o 
   0   2  20     3228.21     3348.64    233.77 o 
   1   2  20       30.77       42.12     36.54 o 
   2   2  20     1866.76     1687.76    143.68 o 
   3   2  20       33.75       23.09     28.92 o 
   4   2  20      148.28      124.23     80.47 o 
   5   2  20       10.71        7.88     29.29 o 
   6   2  20      340.17      310.00     73.53 o 
   0   3  20     2703.76     2855.55    243.62 o 
   1   3  20      577.68      549.18    174.22 o 
   2   3  20     2645.76     2602.46    177.41 o 
   3   3  20     1438.51     1303.63    107.54 o 
   4   3  20     1031.77      968.27    117.33 o 
   0   4  20     3583.98     3667.20    380.70 o 
   1   4  20       39.39       30.17     25.50 o 
   2   0  21     1145.55      982.85    143.89 o 
   4   0  21     1295.34     1204.83    132.88 o 
   1   1  21       14.05       14.48     34.51 o 
   2   1  21     1084.01      979.33    117.94 o 
   3   1  21       96.63       63.30     51.44 o 
   4   1  21     2377.74     2389.50    161.78 o 
   5   1  21      201.63      176.93    132.80 o 
   1   2  21       41.07       28.03     36.54 o 
   2   2  21     1375.07     1305.13    119.85 o 
   3   2  21        2.69        9.59     25.46 o 
   4   2  21     2878.08     2926.14    194.71 o 
   1   3  21      167.31      119.23     98.07 o 
   2   3  21      172.80      120.97    102.81 o 
   0   0  22     2865.49     2514.88    346.73 o 
   2   0  22      524.72      458.87    285.04 o 
   0   1  22     2597.89     2589.22    286.27 o 
   1   1  22      639.44      596.10    117.51 o 
   2   1  22     1586.36     1439.73    181.69 o 
                                                 
